# Supplementary material for: Proteomics, Lipidomics, Metabolomics, and 16S DNA Sequencing of Dental Plaque From Patients With Diabetes and Periodontal Disease
Source: Mol Cell Proteomics. 2021 Jul 29;20:100126. doi: 10.1016/j.mcpro.2021.100126 (PMC8426274; doi:10.1016/j.mcpro.2021.100126)
Supplement: Supplemental Table S1 [file mmc1.xlsx]

## Sheet: OTUs_relative_abundance
GENERALIZED ADDITIVE MIXED-EFFECT MODELS																	FILTER CRITERA (PD-associated)																	FILTER CRITERA (Diabetes-associated)
FOLD-CHANGE AND SIGNIFICANCE																	Study_identifier	OTU Name	Genus	Species	Prevalence_samplePopulation	mean_relative_abundance	log2_FC_PD	log_likelihood_ratio_PD	pvalue_PD	adj.pvalue_PD	log2_FC_Diabetes	log_likelihood_ratio_Diabetes	pvalue_Diabetes	adj.pvalue_Diabetes	pvalue_interaction	adj.pvalue_interaction		Study_identifier	OTU Name	Genus	Species	Prevalence_samplePopulation	mean_relative_abundance	log2_FC_PD	log_likelihood_ratio_PD	pvalue_PD	adj.pvalue_PD	log2_FC_Diabetes	log_likelihood_ratio_Diabetes	pvalue_Diabetes	adj.pvalue_Diabetes
Study_identifier	OTU Name	Genus	Species	Prevalence_samplePopulation	mean_relative_abundance	log2_FC_PD	log_likelihood_ratio_PD	pvalue_PD	adj.pvalue_PD	log2_FC_Diabetes	log_likelihood_ratio_Diabetes	pvalue_Diabetes	adj.pvalue_Diabetes	pvalue_interaction	adj.pvalue_interaction				<>NA				<-1			<0.05										<>NA								<-1			<0.05
otu_1	561483	Bifidobacterium	adolescentis	0.113402	5.85694e-06	3.01746	1.46766	0.480066	0.792871	-3.93732	13.0896	0.00143759	0.0414351	0.287098	0.894142				<>NA				>1			<0.05										<>NA								>1			<0.05
otu_2	1079901	Rothia	aeria	0.886598	0.00510488	0.389662	0.384298	0.825184	0.972647	-1.38389	0.895077	0.6392	0.913591	0.777538	1
otu_3	4449089	Treponema	amylovorum	0.216495	0.000411357	1.4215	0.261039	0.877639	0.990961	1.07677	0.366688	0.832482	1	0.988292	1		FILTERED DATA																	FILTERED DATA
otu_4	4394379	Streptococcus	anginosus	0.793814	0.00115695	-0.225706	1.56025	0.458349	0.775674	-0.0312026	3.90957	0.141595	0.461091	0.339789	0.932357		Study_identifier	OTU Name	Genus	Species	Prevalence_samplePopulation	mean_relative_abundance	log2_FC_PD	log_likelihood_ratio_PD	pvalue_PD	adj.pvalue_PD	log2_FC_Diabetes	log_likelihood_ratio_Diabetes	pvalue_Diabetes	adj.pvalue_Diabetes				Study_identifier	OTU Name	Genus	Species	Prevalence_samplePopulation	mean_relative_abundance	log2_FC_PD	log_likelihood_ratio_PD	pvalue_PD	adj.pvalue_PD	log2_FC_Diabetes	log_likelihood_ratio_Diabetes	pvalue_Diabetes	adj.pvalue_Diabetes
otu_5	470724	Neisseria	cinerea	0.206186	1.16429e-05	-1.43192	3.52352	0.171742	0.502666	-0.421379	13.225	0.00134344	0.0395633	0.0372701	0.411583		otu_3300	New.ReferenceOTU10283	Streptococcus	NA	0.958763	0.00362243	-1.91108	15.6174	0.000406193	0.0270892	1.56537	7.59848	0.0223878	0.187983				otu_614	1934190	Tannerella	NA	0.525773	0.00084357	1.14525	4.85079	0.0884433	0.372572	2.97641	13.3809	0.0012427	0.0375387
otu_6	843972	Prevotella	copri	0.14433	3.50994e-06	0.904214	5.45054	0.0655285	0.3278	-0.221025	5.18867	0.0746957	0.339556	NA	NA		otu_411	898919	Campylobacter	NA	0.85567	0.00104145	-1.38696	14.6367	0.000663251	0.0340885	1.52185	5.8543	0.0535494	0.295408				otu_402	4443390	Fusobacterium	NA	0.505155	8.19819e-05	-2.63452	8.5536	0.013887	0.165381	1.9058	15.8021	0.00037036	0.018582
otu_7	4318653	Rothia	dentocariosa	0.989691	0.0203296	-0.466403	1.12275	0.570424	0.851849	1.12115	3.4665	0.176709	0.512827	0.623921	1		otu_876	246477	Campylobacter	NA	0.793814	0.000251498	-2.10428	34.4892	3.24167e-08	6.74592e-05	1.37099	5.89149	0.052563	0.293429				otu_1209	New.ReferenceOTU39721	Actinomyces	NA	0.453608	4.57195e-05	-0.557922	6.15462	0.046083	0.279255	-1.73655	18.279	0.000107343	0.00948348
otu_8	2314470	Veillonella	dispar	1	0.0993532	0.228504	2.61099	0.271038	0.6267	-0.13858	2.65526	0.265105	0.621453	0.293743	0.899199		otu_572	4797	Methylobacterium	NA	0.556701	0.000294839	-3.01446	18.1046	0.000117124	0.0151768	1.12211	2.09849	0.350203	0.703173				otu_940	New.ReferenceOTU26404	Actinomyces	NA	0.443299	1.81642e-05	0.231048	8.71645	0.0128011	0.160075	-1.11805	14.5331	0.000698526	0.0283881
otu_9	743755	Corynebacterium	durum	0.876289	0.00885466	-1.28752	4.32415	0.115086	0.419796	-0.501826	1.6625	0.435504	0.776608	0.373238	0.956344		otu_620	245563	Capnocytophaga	NA	0.505155	0.000391491	2.24566	15.0341	0.000543721	0.0298142	-0.210551	3.89824	0.1424	0.461264				otu_2044	New.ReferenceOTU32026	Capnocytophaga	NA	0.43299	3.19013e-05	-0.968092	12.1156	0.00233952	0.0695862	-1.01919	15.0102	0.000550262	0.0242942
otu_10	4341398	Porphyromonas	endodontalis	0.515464	0.000998009	0.9404	1.2463	0.536252	0.837609	0.855614	3.99771	0.13549	0.449129	0.229045	0.817587		otu_136	68347	Fusobacterium	NA	0.474227	8.25365e-05	-1.42909	13.659	0.00108142	0.0436978	-1.2428	0.204415	0.902842	1				otu_432	93019	Selenomonas	NA	0.381443	3.69903e-05	2.12733	8.22742	0.016347	0.179043	-2.03449	16.1246	0.000315201	0.0168549
otu_11	2218	Prevotella	intermedia	0.28866	0.00289531	-2.60592	6.21175	0.0447853	0.278598	2.19721	2.11139	0.347951	0.701774	0.668966	1		otu_262	4326738	Selenomonas	NA	0.463918	0.000112054	3.92139	15.154	0.000512091	0.0296017	2.04665	10.5377	0.00514963	0.0883504				otu_2297	New.ReferenceOTU13673	Selenomonas	NA	0.360825	4.74313e-05	1.49753	7.88735	0.0193769	0.194222	-1.54606	14.1111	0.000862628	0.0324604
otu_12	981912	Prevotella	melaninogenica	0.969072	0.0156456	-0.179961	0.437486	0.803528	0.966546	1.03859	2.54727	0.279812	0.637809	0.388058	0.963593		otu_629	1927234	Leptotrichia	NA	0.443299	0.00148921	-1.7753	18.6694	8.83051e-05	0.0126733	-0.281404	16.3242	0.000285265	0.0160265				otu_1651	New.ReferenceOTU10474	Streptococcus	NA	0.350515	3.08032e-05	-1.49744	1.81235	0.404067	0.740966	-2.52954	19.2678	6.54715e-05	0.00618782
otu_13	1055318	Rothia	mucilaginosa	0.628866	0.000213179	-0.474197	7.84862	0.0197558	0.196204	1.51172	2.17954	0.336294	0.690458	0.168421	0.743077		otu_663	4298863	Campylobacter	NA	0.42268	5.93197e-05	-2.7917	21.5001	2.14439e-05	0.00594995	1.01454	0.428327	0.807216	1				otu_3692	New.CleanUp.ReferenceOTU297438	Selenomonas	NA	0.329897	1.59197e-05	-0.0822741	5.06591	0.0794242	0.35698	-1.11671	21.907	1.74969e-05	0.00237024
otu_14	219454	Prevotella	nanceiensis	0.42268	0.000218491	-2.86279	10.6847	0.00478453	0.102252	3.64247	3.79051	0.15028	0.472915	0.841335	1		otu_153	4306089	Fusobacterium	NA	0.402062	2.01473e-05	2.28101	15.3049	0.000474873	0.0286438	-0.645173	3.83464	0.147	0.469248				otu_1833	New.ReferenceOTU349	Selenomonas	NA	0.309278	2.68767e-05	1.69646	9.83159	0.00732988	0.130104	-2.55895	23.4752	7.98795e-06	0.00148218
otu_15	4295676	Prevotella	nigrescens	0.917526	0.0179824	0.390957	0.147592	0.928861	1	-0.228788	0.392936	0.821628	1	0.375016	0.956344		otu_271	907991	Streptococcus	NA	0.340206	1.42211e-05	-2.01166	13.713	0.00105261	0.0429508	0.703244	1.02281	0.599652	0.887791				otu_156	92636	Capnocytophaga	NA	0.28866	1.18996e-05	-0.45749	1.32715	0.515007	0.823284	-1.30592	13.055	0.00146265	0.0418606
otu_16	4307137	Selenomonas	noxia	1	0.0463298	-0.382841	0.859349	0.650721	0.897085	0.283448	0.429455	0.806761	1	0.640518	1		otu_1609	New.ReferenceOTU50843	Atopobium	NA	0.340206	3.20735e-05	-1.30996	17.139	0.000189807	0.0189659	1.63278	1.09953	0.577085	0.876144				otu_639	4451397	Cardiobacterium	NA	0.28866	1.08299e-05	-0.367482	0.502501	0.777827	0.95956	-1.7715	13.6091	0.00110871	0.0352016
otu_17	4410077	Capnocytophaga	ochracea	0.958763	0.0192754	0.209769	0.37746	0.82801	0.973427	-0.110553	0.717523	0.698541	0.949455	0.857143	1		otu_1638	New.ReferenceOTU12830	Streptococcus	NA	0.340206	1.2689e-05	-1.45682	14.6565	0.000656716	0.0340885	2.40141	2.1932	0.334004	0.688784				otu_3551	New.CleanUp.ReferenceOTU185709	Selenomonas	NA	0.28866	1.33258e-05	1.02644	3.57472	0.167402	0.497279	-1.1753	17.6521	0.000146856	0.0110523
otu_18	4419380	Bulleidia	p-1630-c5	0.175258	1.30991e-05	0.821157	0.719455	0.697866	0.919047	-1.83642	2.79868	0.246759	0.598231	0.0856612	0.583697		otu_4057	New.CleanUp.ReferenceOTU575436	Actinomyces	NA	0.319588	2.41284e-05	-1.82566	14.5875	0.000679783	0.0341333	-1.16742	3.814	0.148525	0.469248				otu_1374	New.ReferenceOTU10373	Prevotella	NA	0.257732	3.90008e-05	3.56387	5.83715	0.0540107	0.303364	-4.52022	23.7552	6.94423e-06	0.00141107
otu_19	4305065	Haemophilus	parainfluenzae	0.886598	0.00239941	-0.0144144	0.339301	0.84396	0.977621	0.168755	0.510663	0.77466	0.988522	0.766498	1		otu_2187	New.ReferenceOTU13732	Actinomyces	NA	0.309278	1.85274e-05	-2.17141	17.3469	0.00017107	0.0187366	0.00274584	0.01575	0.992156	1				otu_2137	New.ReferenceOTU28098	Streptococcus	NA	0.257732	1.59305e-05	-1.62441	3.00166	0.222945	0.575465	-2.73862	17.8529	0.00013283	0.0104637
otu_20	3747214	Veillonella	parvula	1	0.055547	-0.519731	1.59448	0.450571	0.769227	-0.913787	4.95648	0.0838906	0.358121	0.837952	1		otu_2305	New.ReferenceOTU34933	Actinomyces	NA	0.298969	4.47406e-05	-1.67537	17.4587	0.000161765	0.0181963	-0.810724	10.1517	0.00624576	0.0947118				otu_2911	New.ReferenceOTU9557	Streptococcus	NA	0.247423	4.68526e-06	0.0651872	7.09381	0.0288137	0.23493	-1.17586	15.9709	0.000340378	0.0177346
otu_21	1041201	Aggregatibacter	pneumotropica	0.164948	6.04432e-05	2.45654	3.14646	0.207374	0.558634	3.16055	0.601062	0.740425	0.967587	0.366744	0.95231		otu_96	71923	Leptotrichia	NA	0.278351	0.000440944	2.88477	16.3921	0.000275738	0.0229524	-3.20342	8.63041	0.0133638	0.147985				otu_927	New.ReferenceOTU43831	Campylobacter	NA	0.226804	5.90069e-06	1.95982	6.70303	0.0350312	0.252686	-1.18188	22.4489	1.33442e-05	0.00200854
otu_22	1092561	Actinobacillus	porcinus	0.14433	1.59206e-05	-0.393427	6.62694	0.0363897	0.257967	-1.01655	5.4946	0.0641008	0.318467	0.300559	0.902605		otu_2657	New.ReferenceOTU20383	Leptotrichia	NA	0.278351	6.80889e-05	-2.21343	14.0335	0.000896751	0.0392871	3.5119	3.44182	0.178903	0.514384				otu_546	4325866	Cardiobacterium	NA	0.206186	5.04372e-06	-0.500684	6.78439	0.0336348	0.247329	-1.29013	15.1118	0.00052302	0.0241599
otu_23	268144	Lactobacillus	reuteri	0.350515	0.000471512	2.16553	0.889354	0.641031	0.891404	-0.280397	0.898107	0.638232	0.913223	0.203096	0.786834		otu_3900	New.CleanUp.ReferenceOTU443204	Prevotella	NA	0.216495	8.93125e-06	1.93629	14.5441	0.00069467	0.0344192	0.0650837	4.13324	0.126613	0.434984				otu_1633	New.ReferenceOTU70715	Leptotrichia	NA	0.206186	1.82856e-05	-0.317625	0.0836014	0.959061	1	-1.91748	20.106	4.30557e-05	0.00472914
otu_24	756973	Candidatus Nitrososphaera	SCA1145	0.154639	2.69703e-06	-1.66928	0.251849	0.881681	0.991435	-2.45016	3.99951	0.135369	0.449092	1	1		otu_3617	New.CleanUp.ReferenceOTU243074	Capnocytophaga	NA	0.206186	5.92259e-05	4.48836	17.1265	0.000191002	0.0189659	4.84857	0.897643	0.63838	0.913223				otu_4115	New.CleanUp.ReferenceOTU617100	Streptococcus	NA	0.206186	6.50857e-06	-1.19574	3.89844	0.142385	0.457147	-1.92273	13.1245	0.00141274	0.0410097
otu_25	4423235	Aggregatibacter	segnis	0.659794	0.00173613	0.171705	6.33739	0.0420584	0.272235	-0.247673	5.63227	0.0598367	0.305498	0.0423593	0.431191		otu_131	4310245	Prevotella	NA	0.195876	9.71049e-06	-2.32074	25.2723	3.25223e-06	0.00193368	-3.14878	27.3327	1.16088e-06	0.000471259				otu_131	4310245	Prevotella	NA	0.195876	9.71049e-06	-2.32074	25.2723	3.25223e-06	0.00193368	-3.14878	27.3327	1.16088e-06	0.000471259
otu_26	92894	Treponema	socranskii	0.917526	0.0168564	0.981952	4.31621	0.115544	0.420728	0.888696	0.807404	0.667843	0.92981	0.344672	0.940086		otu_1180	New.ReferenceOTU1776	Prevotella	NA	0.195876	1.52032e-05	-1.42186	19.5147	5.78681e-05	0.00926335	-0.50381	7.93701	0.0189016	0.17629				otu_1230	New.ReferenceOTU19506	Scardovia	NA	0.195876	3.61443e-05	-1.52003	5.04408	0.0802958	0.357692	-1.36139	16.3059	0.000287878	0.0160265
otu_27	4374645	Neisseria	subflava	0.505155	0.000107342	0.134485	0.471599	0.789939	0.961513	1.28536	0.557169	0.756854	0.978823	0.608727	1		otu_1269	New.ReferenceOTU16520	Streptococcus	NA	0.195876	7.67908e-06	-1.71174	18.3175	0.000105296	0.0141369	0.897369	2.8923	0.235475	0.588282				otu_1839	New.ReferenceOTU10939	Prevotella	NA	0.195876	1.00838e-05	-0.123642	9.1809	0.0101483	0.146753	-2.1455	12.9858	0.00151413	0.0424918
otu_28	30384	[Prevotella]	tannerae	0.886598	0.0183202	-0.199044	3.47771	0.175721	0.510721	0.753327	3.55998	0.16864	0.499069	0.0649285	0.509644		otu_2021	New.ReferenceOTU2428	Actinomyces	NA	0.175258	5.20471e-06	-1.61528	15.4668	0.00043796	0.027618	-0.0933067	4.21436	0.12158	0.426686				otu_2673	New.ReferenceOTU13624	Streptococcus	NA	0.195876	6.30467e-06	0.451616	14.4874	0.000714651	0.0345858	-1.463	14.3819	0.000753371	0.0294766
otu_29	108736	Lactobacillus	zeae	0.247423	0.00119992	1.71986	0.330911	0.847507	0.977621	3.67173	6.84696	0.0325988	0.227241	0.696354	1		otu_3907	New.CleanUp.ReferenceOTU449406	Actinomyces	NA	0.175258	3.96595e-06	-2.00178	13.4874	0.00117831	0.0471549	0.275077	8.77252	0.0124472	0.142896				otu_558	247976	Tannerella	NA	0.185567	4.82492e-05	2.3508	3.04541	0.218121	0.570148	-1.43432	13.4011	0.00123024	0.0375387
otu_30	4475853	NA	NA	0.226804	6.19308e-06	-0.45341	2.41618	0.298768	0.653463	0.87639	1.28875	0.52499	0.84296	0.227649	0.817587		otu_831	2438948	Scardovia	NA	0.164948	9.57229e-05	-3.35156	14.5	0.000710177	0.0345858	-0.0284699	8.80232	0.0122631	0.141809				otu_1242	New.ReferenceOTU22726	Streptococcus	NA	0.164948	3.14589e-06	-0.562671	0.124349	0.939719	1	-1.32317	12.6252	0.00181331	0.0494584
otu_31	4467992	Streptococcus	NA	0.216495	5.02171e-06	0.396071	2.36026	0.307239	0.660809	-0.78133	7.97421	0.0185534	0.17629	0.00299638	0.138852		otu_1367	New.ReferenceOTU7116	Streptococcus	NA	0.164948	7.81807e-06	-1.26463	14.2349	0.000810835	0.0372248	-0.470734	3.68214	0.158647	0.485806				otu_2805	New.ReferenceOTU43995	Capnocytophaga	NA	0.164948	4.23082e-06	0.0645149	0.390694	0.822549	0.971554	-1.03661	13.0079	0.00149754	0.0424918
otu_32	537098	NA	NA	0.226804	0.000277979	4.55347	5.23617	0.0729423	0.347616	-0.749445	8.79913	0.0122827	0.141809	NA	NA		otu_1133	New.ReferenceOTU63016	Actinomyces	NA	0.154639	6.22933e-06	-2.75748	15.5748	0.000414931	0.0270892	-1.52052	10.8703	0.00436064	0.080464				otu_3236	New.ReferenceOTU49665	Leptotrichia	NA	0.164948	6.07618e-06	0.447988	2.22001	0.329558	0.682738	-2.34174	14.5463	0.000693926	0.0283881
otu_33	4406674	Actinomyces	NA	0.546392	2.78152e-05	-0.645271	4.28527	0.117346	0.42432	0.0448389	2.0359	0.361334	0.713836	0.515017	1		otu_1930	New.ReferenceOTU90270	Capnocytophaga	NA	0.14433	4.36585e-06	-1.21005	13.8609	0.000977574	0.0410976	-0.964327	2.90142	0.234404	0.587673				otu_3711	New.CleanUp.ReferenceOTU314887	Leptotrichia	NA	0.164948	3.14514e-06	-0.0977623	0.942584	0.624195	0.884817	-1.47987	12.9183	0.00156614	0.0435944
otu_34	92874	Actinomyces	NA	0.680412	0.00569093	-1.67338	6.72336	0.034677	0.251053	-0.778923	1.91416	0.384013	0.733068	0.729566	1		otu_360	518304	Streptococcus	NA	0.134021	8.61701e-06	1.24665	16.703	0.000236038	0.020931	-0.857663	5.80117	0.054991	0.297978				otu_1011	New.ReferenceOTU59018	Actinomyces	NA	0.154639	2.71464e-06	-0.223209	8.06941	0.0176909	0.185293	-1.34777	25.3077	3.19529e-06	0.000811605
otu_35	593007	TG5	NA	0.350515	0.000611224	0.249329	1.18367	0.55331	0.846957	1.40999	2.06192	0.356665	0.710881	0.264523	0.871186		otu_470	1030589	Selenomonas	NA	0.134021	0.000181777	-2.37489	16.1836	0.000306041	0.0234475	-2.11894	4.25031	0.119414	0.423765				otu_2547	New.ReferenceOTU65132	Streptococcus	NA	0.154639	4.97053e-06	-0.392645	5.66555	0.0588494	0.31604	-2.27802	22.0601	1.6207e-05	0.00235234
otu_36	572237	Fusobacterium	NA	0.42268	1.03932e-05	0.0894091	3.61207	0.164304	0.491966	-0.0649593	0.0563652	0.972211	1	0.0557688	0.483017		otu_1158	New.ReferenceOTU39606	Actinomyces	NA	0.134021	2.55833e-06	-1.24654	15.7429	0.000381482	0.0269106	-0.191331	16.6696	0.000240013	0.0140247				otu_3387	New.CleanUp.ReferenceOTU63761	Fusobacterium	NA	0.154639	2.41886e-06	1.16725	12.6027	0.00183387	0.061553	-1.11102	21.9729	1.69293e-05	0.00237024
otu_37	4299578	Prevotella	NA	0.175258	2.39859e-06	1.17048	1.90611	0.385561	0.727311	-0.472972	1.81957	0.402612	0.74713	0.903526	1		otu_1972	New.ReferenceOTU29667	Scardovia	NA	0.134021	2.08914e-05	-2.58252	17.0637	0.000197089	0.0190764	-0.358929	13.5769	0.0011267	0.0354112				otu_2757	New.ReferenceOTU24321	Streptococcus	NA	0.14433	3.05495e-06	0.140082	1.87661	0.391291	0.732332	-1.61934	14.7141	0.000638076	0.0272962
otu_38	897786	NA	NA	0.103093	0.000215217	-5.05534	4.10961	0.128118	0.43802	4.45186	0.0489236	0.975835	1	NA	NA		otu_3270	New.ReferenceOTU62394	Atopobium	NA	0.134021	2.67371e-06	-1.64063	20.1028	4.31253e-05	0.00815851	0.762299	11.1727	0.00374865	0.0742533				otu_4144	New.CleanUp.ReferenceOTU641117	Actinomyces	NA	0.14433	3.23122e-06	-1.17806	10.6535	0.00485974	0.103195	-1.79856	15.4801	0.000435043	0.0208002
otu_39	266446	NA	NA	0.608247	0.000404809	1.24352	2.10767	0.348599	0.70226	0.935565	3.56409	0.168294	0.499069	0.354863	0.946165		otu_1179	New.ReferenceOTU8610	Actinomyces	NA	0.123711	2.85515e-06	-1.22187	23.7977	6.79819e-06	0.00257219	-2.04333	30.7829	2.06816e-07	0.000128001				otu_959	New.ReferenceOTU50718	Leptotrichia	NA	0.134021	2.2002e-06	-0.368936	11.9408	0.00255324	0.0718013	-1.17196	18.5587	9.33313e-05	0.00842885
otu_40	557574	Oribacterium	NA	0.752577	0.000832425	1.09798	1.64853	0.438556	0.76053	0.0685002	0.474977	0.788606	0.994383	0.381271	0.961553		otu_3437	New.CleanUp.ReferenceOTU96071	Actinomyces	NA	0.123711	1.9208e-06	-2.83819	16.1083	0.000317783	0.0234824	1.74408	1.96288	0.374772	0.725012				otu_1636	New.ReferenceOTU2677	Selenomonas	NA	0.134021	6.513e-06	1.63214	8.00977	0.0182264	0.188702	-2.34457	15.0161	0.000548646	0.0242942
otu_41	250288	NA	NA	0.134021	9.8406e-06	-0.0550695	1.0545	0.590227	0.863558	1.19701	5.45444	0.0654008	0.319842	0.305237	0.907985		otu_3487	New.CleanUp.ReferenceOTU133632	Streptococcus	NA	0.123711	3.1012e-06	-1.64042	19.6164	5.49995e-05	0.00926335	-0.388507	2.17336	0.337335	0.690992				otu_3478	New.CleanUp.ReferenceOTU125850	Schwartzia	NA	0.134021	4.14246e-06	-0.601571	0.838055	0.657686	0.901199	-2.06868	16.3834	0.000276939	0.0158518
otu_42	589753	Lactobacillus	NA	0.113402	0.000118434	-1.85493	14.2546	0.000802899	0.0372248	0.339537	11.2854	0.00354334	0.0730971	0.00133978	0.0910795		otu_3930	New.CleanUp.ReferenceOTU472430	Actinomyces	NA	0.123711	1.91186e-06	-1.47647	15.346	0.000465228	0.0286438	-1.06242	0.180698	0.913612	1				otu_3808	New.CleanUp.ReferenceOTU380029	Fusobacterium	NA	0.134021	1.66787e-06	0.616864	14.0056	0.000909347	0.039424	-1.16545	26.5763	1.69447e-06	0.000533796
otu_43	545961	Prevotella	NA	0.804124	0.00358895	0.552266	0.893995	0.639546	0.890826	-0.52373	0.133308	0.935519	1	0.335163	0.930127		otu_42	589753	Lactobacillus	NA	0.113402	0.000118434	-1.85493	14.2546	0.000802899	0.0372248	0.339537	11.2854	0.00354334	0.0730971				otu_951	New.ReferenceOTU14281	Leptotrichia	NA	0.123711	1.44417e-05	0.932266	19.741	5.16772e-05	0.00926335	-4.40698	23.2086	9.12682e-06	0.00148366
otu_44	52640	Selenomonas	NA	0.670103	0.00040849	1.2183	1.14909	0.562961	0.849237	1.95993	4.32102	0.115266	0.415807	0.985717	1		otu_954	New.ReferenceOTU12910	Actinomyces	NA	0.113402	1.57782e-06	1.65073	17.5005	0.000158423	0.0181963	-2.05184	35.706	1.76416e-08	2.27819e-05				otu_1179	New.ReferenceOTU8610	Actinomyces	NA	0.123711	2.85515e-06	-1.22187	23.7977	6.79819e-06	0.00257219	-2.04333	30.7829	2.06816e-07	0.000128001
otu_45	760408	Schwartzia	NA	0.42268	0.000814038	-0.61857	2.91512	0.232803	0.586126	-0.0014184	3.21508	0.20038	0.547641	0.261741	0.871186		otu_2389	New.ReferenceOTU21512	Streptococcus	NA	0.113402	2.3654e-06	-2.75146	14.7886	0.000614747	0.0328023	1.28511	2.54856	0.279632	0.637809				otu_1475	New.ReferenceOTU34698	Selenomonas	NA	0.123711	2.2935e-06	1.28491	2.21873	0.329769	0.682834	-1.97831	35.2263	2.24231e-08	2.27819e-05
otu_46	249476	Capnocytophaga	NA	0.350515	2.54889e-05	-0.137744	2.98394	0.22493	0.578232	0.0101778	2.94876	0.228921	0.581097	0.255684	0.860963		otu_3242	New.ReferenceOTU43117	Veillonella	NA	0.113402	2.50183e-06	1.17885	16.0844	0.0003216	0.0234824	-0.166958	14.3794	0.000754322	0.0294766				otu_1724	New.ReferenceOTU83128	Selenomonas	NA	0.123711	5.98388e-06	2.93781	7.38139	0.0249547	0.217107	-3.43562	24.5703	4.6198e-06	0.00103129
otu_47	4441848	Fusobacterium	NA	0.268041	5.03587e-06	0.837425	1.30129	0.521708	0.828566	0.24526	5.81226	0.0546868	0.297566	0.533769	1		otu_3932	New.CleanUp.ReferenceOTU472838	Streptococcus	NA	0.113402	4.65661e-06	2.71312	15.0691	0.0005343	0.0298142	2.28675	0.384496	0.825102	1				otu_1775	New.ReferenceOTU3864	Actinomyces	NA	0.123711	2.87849e-06	-2.03239	10.9433	0.00420419	0.0958326	-2.45016	16.9864	0.000204856	0.0132149
otu_48	558445	NA	NA	0.103093	1.37902e-06	0.27916	0.196156	0.906578	1	-0.418562	4.83047	0.0893463	0.370497	1	1		otu_268	614264	Streptococcus	NA	0.103093	2.83318e-06	-1.76269	17.9908	0.000123981	0.0151768	0.910426	26.5267	1.73704e-06	0.000533796				otu_2754	New.ReferenceOTU1763	Prevotella	NA	0.123711	3.07717e-06	2.39117	4.82581	0.0895546	0.375732	-1.41808	13.4755	0.00118532	0.036772
otu_49	1143468	Selenomonas	NA	0.268041	3.27285e-05	-1.19398	0.380233	0.826863	0.973427	0.795612	0.461215	0.794051	0.997795	0.966019	1		otu_1517	New.ReferenceOTU36107	Leptotrichia	NA	0.103093	1.1347e-06	1.63118	22.1762	1.52933e-05	0.00489622	1.19455	5.0433	0.0803271	0.350644				otu_1	561483	Bifidobacterium	adolescentis	0.113402	5.85694e-06	3.01746	1.46766	0.480066	0.792871	-3.93732	13.0896	0.00143759	0.0414351
otu_50	1091944	Haemophilus	NA	0.247423	1.76835e-05	-0.538215	4.10538	0.128389	0.43802	-1.50873	1.91275	0.384283	0.733068	0.066127	0.510183		otu_1803	New.ReferenceOTU54480	Capnocytophaga	NA	0.103093	1.47344e-06	-1.22656	15.6169	0.000406291	0.0270892	-1.64392	7.95616	0.0187215	0.17629				otu_652	225558	[Prevotella]	NA	0.113402	1.0379e-05	-0.22146	14.1044	0.000865507	0.0383217	-1.18092	14.6185	0.00066931	0.0277559
otu_51	46867	Pseudoramibacter_Eubacterium	NA	0.195876	3.01728e-05	0.89674	0.0571058	0.971851	1	1.91012	NA	NA	NA	1	1		otu_1877	New.ReferenceOTU24533	Selenomonas	NA	0.103093	3.34986e-06	1.09605	29.3229	4.29156e-07	0.000446537	-2.87972	30.3879	2.51971e-07	0.000128001				otu_954	New.ReferenceOTU12910	Actinomyces	NA	0.113402	1.57782e-06	1.65073	17.5005	0.000158423	0.0181963	-2.05184	35.706	1.76416e-08	2.27819e-05
otu_52	33071	Selenomonas	NA	0.360825	1.65427e-05	-0.640995	0.427129	0.8077	0.966678	-0.368489	0.184223	0.912003	1	0.631251	1		otu_2190	New.ReferenceOTU86541	Streptococcus	NA	0.103093	2.1095e-06	-1.1694	18.5525	9.36225e-05	0.0129886	0.555858	10.1776	0.00616545	0.0940562				otu_2080	New.ReferenceOTU33239	[Prevotella]	NA	0.113402	4.13305e-06	0.600903	14.195	0.000827184	0.0374211	1.6956	13.9378	0.000940691	0.0339574
otu_53	4330372	Dialister	NA	0.113402	1.37199e-06	-1.71781	4.9983	0.0821546	0.360257	-1.15037	1.147	0.56355	0.864252	1	1		otu_2711	New.ReferenceOTU74849	Actinomyces	NA	0.103093	1.54487e-06	-1.01515	17.9988	0.000123487	0.0151768	-0.873101	11.086	0.00391475	0.0757597				otu_2477	New.ReferenceOTU17778	Capnocytophaga	NA	0.113402	1.72021e-06	-1.65172	6.37733	0.0412269	0.270641	-1.6837	15.9132	0.000350341	0.0180226
otu_54	4349954	Corynebacterium	NA	0.71134	5.52298e-05	0.117958	0.51524	0.772889	0.958074	-0.139425	0.244802	0.884793	1	0.936959	1		otu_2846	New.ReferenceOTU80518	Actinomyces	NA	0.103093	2.05725e-06	-1.88656	23.6068	7.47896e-06	0.00259395	-1.83324	25.9808	2.28214e-06	0.000618308				otu_3757	New.CleanUp.ReferenceOTU348802	Leptotrichia	NA	0.113402	9.94151e-06	1.21856	4.11451	0.127805	0.43802	1.9934	23.0058	1.01009e-05	0.00157885
otu_55	1877227	Megasphaera	NA	0.257732	0.000368654	-0.379465	7.3721	0.0250709	0.217385	-1.66872	4.61982	0.09927	0.386801	0.0568632	0.487805		otu_3296	New.ReferenceOTU26516	Actinomyces	NA	0.103093	3.04623e-06	-2.75581	15.6168	0.000406303	0.0270892	0.60829	8.26732	0.0160241	0.164035				otu_3911	New.CleanUp.ReferenceOTU455279	Eikenella	NA	0.113402	2.47608e-06	-0.615604	2.21462	0.330446	0.683557	-2.79609	13.9818	0.00092024	0.0336924
otu_56	1005820	Aggregatibacter	NA	0.381443	0.000364306	0.552077	1.56782	0.456617	0.774921	-0.226195	0.725217	0.695859	0.948347	0.383643	0.962643		otu_3534	New.CleanUp.ReferenceOTU173770	Streptococcus	NA	0.103093	2.75294e-06	-2.73276	20.8831	2.91937e-05	0.0067449	0.424061	15.8698	0.000358032	0.018188				otu_4046	New.CleanUp.ReferenceOTU567038	Prevotella	NA	0.113402	3.65813e-06	1.09538	5.49912	0.0639559	0.325997	-2.12431	17.1304	0.000190621	0.0129114
otu_57	4308213	Selenomonas	NA	0.195876	2.66685e-06	0.968532	0.33516	0.845709	0.977621	0.653169	7.36793	0.0251231	0.197105	1	1		otu_3935	New.CleanUp.ReferenceOTU474303	Selenomonas	NA	0.103093	3.27306e-06	1.55099	16.2761	0.000292212	0.0233882	-2.50197	34.2314	3.68756e-08	2.99725e-05				otu_163	4318624	Actinomyces	NA	0.103093	3.58413e-06	-4.67128	7.98092	0.0184912	0.190496	-2.38779	26.4127	1.83886e-06	0.000533796
otu_58	4482036	Fusobacterium	NA	0.103093	1.74213e-06	0.114926	0.341649	0.84297	0.977621	1.57256	2.48932	0.288039	0.644953	1	1																			otu_489	469488	Actinomyces	NA	0.103093	1.98731e-06	1.84133	10.9122	0.00427017	0.0965893	-2.25831	16.9996	0.000203504	0.0132149
otu_59	193912	Dialister	NA	0.278351	4.18785e-05	-1.52416	3.12707	0.209395	0.560677	-3.19393	9.41487	0.00902792	0.118367	0.84305	1																			otu_762	4313483	Cardiobacterium	NA	0.103093	3.49468e-06	-0.154031	5.66996	0.0587196	0.315851	-2.60084	13.5662	0.00113274	0.0354112
otu_60	516753	Actinomyces	NA	0.154639	3.02e-06	0.0156711	3.67867	0.158923	0.483063	0.080127	8.95794	0.0113451	0.136007	0.24978	0.849017																			otu_1177	New.ReferenceOTU11880	Selenomonas	NA	0.103093	2.25323e-06	1.29747	8.06441	0.0177351	0.185293	-3.08747	14.6494	0.000659061	0.0277559
otu_61	1017487	Fusobacterium	NA	0.731959	7.23407e-05	0.389013	2.03879	0.360813	0.712478	-0.0481949	0.756773	0.684966	0.940122	0.15258	0.723845																			otu_1231	New.ReferenceOTU7045	Actinomyces	NA	0.103093	2.278e-06	1.4385	6.94026	0.0311129	0.237095	-1.95298	15.0887	0.000529092	0.0241599
otu_62	4308030	Corynebacterium	NA	0.28866	4.79682e-06	-0.50717	0.215613	0.897801	1	1.0651	0.882627	0.643191	0.915966	0.726757	1																			otu_1413	New.ReferenceOTU80105	Campylobacter	NA	0.103093	3.2248e-06	-1.90343	8.79465	0.0123102	0.156683	-2.10637	15.5449	0.000421176	0.0203769
otu_63	516198	Neisseria	NA	0.113402	3.3014e-06	-0.360477	0.0765496	0.962448	1	2.91504	0.219427	0.896091	1	NA	NA																			otu_1877	New.ReferenceOTU24533	Selenomonas	NA	0.103093	3.34986e-06	1.09605	29.3229	4.29156e-07	0.000446537	-2.87972	30.3879	2.51971e-07	0.000128001
otu_64	1095069	Haemophilus	NA	0.391753	0.000127212	-0.460158	6.08721	0.0476627	0.285017	-1.42843	3.77884	0.15116	0.474372	0.0191939	0.30873																			otu_1990	New.ReferenceOTU50816	Prevotella	NA	0.103093	1.25491e-06	1.30444	6.72681	0.0346172	0.251053	-1.23539	13.6342	0.00109488	0.035036
otu_65	68353	NA	NA	0.14433	0.000181614	1.72106	6.26928	0.0435154	0.276928	-0.82898	0.462874	0.793393	0.997324	0.370403	0.955304																			otu_2193	New.ReferenceOTU82657	Campylobacter	NA	0.103093	3.09079e-06	-0.178674	17.7916	0.000136966	0.0162872	-1.91496	17.837	0.000133886	0.0104637
otu_66	470241	Dialister	NA	0.886598	0.00192988	0.189814	0.114511	0.944353	1	0.0702481	0.326818	0.849244	1	0.531675	1																			otu_2296	New.ReferenceOTU19988	Lautropia	NA	0.103093	1.48952e-06	-2.03588	9.5439	0.00846388	0.134453	-1.07234	13.7992	0.00100818	0.0339574
otu_67	68354	NA	NA	0.113402	0.000268148	2.63832	2.7813	0.248914	0.603293	0.665905	2.28742	0.318634	0.67564	0.64233	1																			otu_2380	New.ReferenceOTU34099	Prevotella	NA	0.103093	1.56401e-06	2.24598	1.99232	0.369294	0.71774	-1.14536	12.9833	0.00151607	0.0424918
otu_68	817146	Lactobacillus	NA	0.123711	0.000119761	2.79222	2.3431	0.309887	0.66279	0.367893	2.34462	0.309651	0.66467	0.116215	0.649183																			otu_2421	New.ReferenceOTU83455	Actinomyces	NA	0.103093	1.81802e-06	-0.460162	24.8807	3.95576e-06	0.00205798	1.31906	18.1786	0.000112866	0.00961301
otu_69	545299	Fusobacterium	NA	1	0.015003	0.661803	2.96299	0.227298	0.580193	-0.115599	0.626218	0.73117	0.962519	0.194202	0.781278																			otu_2581	New.ReferenceOTU58534	Eikenella	NA	0.103093	3.42209e-06	-1.10526	6.20054	0.0450371	0.278598	-1.38625	14.1979	0.00082598	0.0318549
otu_70	885627	Prevotella	NA	0.350515	0.00050945	3.45942	6.28288	0.0432206	0.275896	0.31382	3.56251	0.168427	0.499069	0.204261	0.787081																			otu_2585	New.ReferenceOTU54959	Capnocytophaga	NA	0.103093	3.39862e-06	0.264558	18.7092	8.65674e-05	0.0126733	-1.03989	27.1443	1.27555e-06	0.000471259
otu_71	1044726	Streptococcus	NA	0.123711	1.64791e-06	-1.27562	3.46588	0.176764	0.513125	-0.900172	4.63799	0.0983723	0.385463	0.0366401	0.408713																			otu_2846	New.ReferenceOTU80518	Actinomyces	NA	0.103093	2.05725e-06	-1.88656	23.6068	7.47896e-06	0.00259395	-1.83324	25.9808	2.28214e-06	0.000618308
otu_72	4397517	Actinomyces	NA	0.309278	9.31523e-05	-0.286817	1.31783	0.517412	0.825084	-0.652088	0.233469	0.889821	1	0.89389	1																			otu_2965	New.ReferenceOTU80629	Capnocytophaga	NA	0.103093	1.88686e-06	0.611033	10.9388	0.00421369	0.0958326	-1.92113	30.6329	2.22915e-07	0.000128001
otu_73	4446152	Actinomyces	NA	0.278351	7.94628e-06	-1.27193	4.69059	0.0958189	0.387936	-0.466036	1.86579	0.393414	0.742634	0.85897	1																			otu_3101	New.ReferenceOTU34879	Prevotella	NA	0.103093	1.78236e-06	1.67278	1.40822	0.494549	0.805544	-1.20416	16.9278	0.000210948	0.0133952
otu_74	309371	Leptotrichia	NA	0.505155	0.000850696	-0.540905	2.24677	0.325177	0.679071	-1.05275	1.15894	0.560196	0.862362	0.407707	0.9724																			otu_3903	New.CleanUp.ReferenceOTU444588	Leptotrichia	NA	0.103093	1.9724e-06	-0.819395	5.05232	0.0799655	0.357692	-1.17223	17.2773	0.000177125	0.0123258
otu_75	4345640	Leptotrichia	NA	0.350515	0.00064319	0.531541	0.073774	0.963785	1	-0.164383	0.23515	0.889074	1	0.91362	1																			otu_3935	New.CleanUp.ReferenceOTU474303	Selenomonas	NA	0.103093	3.27306e-06	1.55099	16.2761	0.000292212	0.0233882	-2.50197	34.2314	3.68756e-08	2.99725e-05
otu_76	1068396	Leptotrichia	NA	0.175258	2.6715e-05	-0.861244	3.73947	0.154164	0.47705	1.10758	3.94919	0.138818	0.454974	0.0427914	0.431191
otu_77	31235	Leptotrichia	NA	0.298969	0.000575014	1.27129	8.8616	0.011905	0.155246	-0.184423	8.80253	0.0122618	0.141809	0.0038399	0.150382
otu_78	151814	Desulfobulbus	NA	0.123711	6.44285e-05	0.0270995	0.274078	0.871936	0.988846	4.57766	5.837	0.0540146	0.296242	0.999999	1
otu_79	142000	NA	NA	0.927835	0.00490309	-0.290239	0.798578	0.670797	0.905206	-0.310779	0.697622	0.705527	0.952338	0.468455	1
otu_80	4306410	Leptotrichia	NA	0.206186	0.000217279	0.0698737	2.77519	0.249676	0.603544	0.41771	3.19057	0.202851	0.550692	0.911688	1
otu_81	4297691	Fusobacterium	NA	0.206186	7.84967e-06	1.51701	0.228188	0.892174	0.998068	0.45968	0.256934	0.879443	1	NA	NA
otu_82	4298611	Streptococcus	NA	0.185567	5.88956e-06	-0.0547226	1.30891	0.519726	0.827823	-0.38184	0.00802135	0.995997	1	0.495807	1
otu_83	370489	Streptococcus	NA	0.14433	2.24243e-06	0.0385173	0.503669	0.777373	0.95956	2.2294	0.00278944	0.998606	1	1	1
otu_84	1064811	NA	NA	0.618557	0.00159035	-0.0964149	11.985	0.00249739	0.0717432	-1.099	7.92375	0.0190274	0.176413	0.0188926	0.306678
otu_85	4315804	Prevotella	NA	0.154639	1.84895e-06	-0.795423	5.34571	0.0690548	0.338858	0.370095	0.024575	0.987788	1	NA	NA
otu_86	1060441	Prevotella	NA	0.319588	0.000618267	0.33056	0.630861	0.729475	0.937349	3.0607	0.985922	0.610815	0.893262	0.546862	1
otu_87	784932	Schwartzia	NA	0.494845	0.000126102	1.90914	12.7405	0.00171171	0.0600305	0.44113	9.61939	0.00815036	0.111566	0.00065183	0.0559177
otu_88	288681	NA	NA	0.113402	1.15538e-06	0.284835	2.90447	0.234047	0.586142	-0.817165	10.345	0.00567024	0.0913239	0.620542	1
otu_89	73471	Actinomyces	NA	1	0.00851892	-0.684719	2.51238	0.284737	0.64058	-0.999225	4.41835	0.109791	0.406438	0.604069	1
otu_90	4307303	Leptotrichia	NA	0.42268	9.00247e-05	-0.798421	0.292299	0.864028	0.985499	-0.820957	0.22606	0.893124	1	0.751937	1
otu_91	4393314	Selenomonas	NA	0.113402	0.000107435	7.93431	NA	NA	NA	3.17294	0.416018	0.8122	1	NA	NA
otu_92	4298767	Campylobacter	NA	0.835052	0.000354059	0.213846	0.486959	0.783896	0.959936	0.102535	0.778034	0.677723	0.934283	0.621838	1
otu_93	91842	SHD-231	NA	0.154639	0.000316194	-0.0450729	0.0104207	0.994803	1	0.951756	0.678104	0.712445	0.955218	1	1
otu_94	4437876	NA	NA	0.185567	5.41978e-06	-0.395589	1.83789	0.39894	0.738844	-0.906196	2.27283	0.320968	0.679028	0.687593	1
otu_95	1132432	Paludibacter	NA	0.185567	4.67391e-06	0.76993	0.269821	0.873794	0.989315	1.74827	2.10164	0.349651	0.702761	0.766404	1
otu_96	71923	Leptotrichia	NA	0.278351	0.000440944	2.88477	16.3921	0.000275738	0.0229524	-3.20342	8.63041	0.0133638	0.147985	0.145986	0.71577
otu_97	340113	Dialister	NA	0.154639	2.30847e-06	-0.322446	1.49557	0.473414	0.788455	-0.707212	0.507211	0.775998	0.988692	0.304871	0.907811
otu_98	590735	Leptotrichia	NA	0.360825	5.00707e-05	2.17765	4.99473	0.0823015	0.360257	-1.86419	9.9135	0.00703575	0.101036	0.0346117	0.399698
otu_99	966965	Prevotella	NA	0.845361	0.00658514	0.403296	0.134967	0.934743	1	-0.942542	0.90636	0.635604	0.911465	0.886904	1
otu_100	881286	Streptococcus	NA	0.350515	6.5171e-06	0.159132	0.0498072	0.975404	1	-0.423176	7.22635	0.0269662	0.204842	0.915191	1
otu_101	794983	Treponema	NA	0.268041	0.000143904	-0.121095	4.56805	0.101873	0.401383	-0.145789	3.56151	0.168511	0.499069	0.072804	0.537526
otu_102	711917	Streptococcus	NA	0.216495	4.14e-06	-0.158797	0.933418	0.627062	0.884817	-0.0119359	2.82783	0.24319	0.595734	0.168497	0.743077
otu_103	886266	Actinomyces	NA	0.463918	0.000608152	-0.83908	2.49556	0.287142	0.642174	2.25843	1.33462	0.513088	0.836753	0.800406	1
otu_104	4342599	Actinomyces	NA	0.195876	4.3552e-06	-1.15516	6.95403	0.0308995	0.236965	-0.947476	4.41103	0.110194	0.406747	0.084909	0.582718
otu_105	444857	Fusobacterium	NA	0.824742	0.000578376	0.629454	0.521869	0.770332	0.958074	0.21873	1.4638	0.480994	0.812434	0.864091	1
otu_106	524463	Streptococcus	NA	0.185567	3.41818e-06	1.01733	4.43069	0.109116	0.412917	0.0281124	4.56235	0.102164	0.392552	0.000634506	0.0557592
otu_107	1040423	Streptococcus	NA	0.587629	0.000175967	0.963556	0.493758	0.781235	0.959918	-0.476254	0.510188	0.774844	0.988522	0.669147	1
otu_108	88035	Prevotella	NA	0.628866	0.000681782	0.231643	1.02309	0.599569	0.869783	-0.653251	0.116304	0.943507	1	0.776163	1
otu_109	1073276	Streptococcus	NA	0.443299	1.43466e-05	-0.000444858	0.0937065	0.954227	1	-0.163683	0.0745052	0.963433	1	0.737407	1
otu_110	1053840	Prevotella	NA	0.793814	0.00266789	0.361038	0.360885	0.834901	0.975535	0.579366	1.20746	0.546768	0.854311	0.57634	1
otu_111	41911	Prevotella	NA	0.649485	0.000301293	0.68584	2.35534	0.307995	0.661443	-0.0816541	1.25211	0.534698	0.849165	0.660049	1
otu_112	922397	NA	NA	0.762887	0.00107633	0.770534	2.09345	0.351086	0.703864	0.30554	0.000576297	0.999712	1	0.852152	1
otu_113	4440668	NA	NA	0.175258	1.81724e-05	-0.752713	1.25547	0.5338	0.835844	-0.747768	1.84388	0.397748	0.743959	0.551205	1
otu_114	471157	Slackia	NA	0.402062	2.56774e-05	0.784448	3.90665	0.141802	0.456761	1.36882	0.361192	0.834772	1	0.276767	0.88718
otu_115	609470	Lactobacillus	NA	0.226804	8.99022e-05	1.17635	0.54147	0.762818	0.955983	-0.318267	0.296944	0.862024	1	0.730534	1
otu_116	1057232	Veillonella	NA	0.164948	3.42002e-05	1.89881	0.690948	0.707885	0.923	0.521663	0.117323	0.943026	1	0.816822	1
otu_117	1060324	Streptococcus	NA	0.597938	3.84237e-05	-0.307012	2.0875	0.352131	0.703924	-0.141835	7.25158	0.026628	0.202811	0.229348	0.817587
otu_118	4301912	Prevotella	NA	0.381443	2.93365e-05	0.479769	1.38187	0.501108	0.811523	-0.282425	2.45931	0.292393	0.650758	0.0585814	0.489919
otu_119	4312261	Leptotrichia	NA	0.103093	2.87592e-06	-2.48991	7.00118	0.0301796	0.236871	-0.809135	9.94907	0.00691174	0.100033	0.430212	0.993206
otu_120	4314363	Tannerella	NA	0.350515	0.00032259	-0.768368	11.6543	0.00294645	0.0801512	0.24026	11.4657	0.00323782	0.0696217	0.00323649	0.140128
otu_121	3757283	Selenomonas	NA	0.195876	6.6206e-06	-0.585321	2.77226	0.250041	0.603544	0.497452	1.92239	0.382435	0.732085	0.349923	0.943692
otu_122	2440328	[Prevotella]	NA	0.412371	0.000979661	1.31512	2.80586	0.245876	0.599237	-0.375499	2.05799	0.357365	0.711858	0.121634	0.661006
otu_123	4456252	Megasphaera	NA	0.329897	0.000209726	1.83752	5.96444	0.0506802	0.29527	1.01987	5.42928	0.0662286	0.321213	0.0181198	0.304435
otu_124	2855169	Streptococcus	NA	0.391753	1.44945e-05	-0.522784	1.91063	0.384691	0.726598	-0.448551	0.820819	0.663378	0.927372	0.495196	1
otu_125	44257	NA	NA	0.134021	5.37761e-05	3.39677	4.68216	0.0962237	0.388441	2.85029	0.0774121	0.962033	1	NA	NA
otu_126	4482005	Prevotella	NA	0.309278	8.22781e-06	0.986375	4.09108	0.12931	0.438762	-0.872946	5.61657	0.0603083	0.306366	0.982866	1
otu_127	71638	Porphyromonas	NA	0.113402	0.00022453	-1.71249	4.56846	0.101852	0.401383	2.12348	0.00745906	0.996277	1	NA	NA
otu_128	1022075	Neisseria	NA	0.876289	0.00418414	0.20776	2.1303	0.344675	0.697385	0.403195	2.8931	0.235381	0.588282	0.171569	0.745231
otu_129	788963	Clostridium	NA	0.319588	4.73453e-06	0.0557787	0.388398	0.823494	0.971756	-0.79147	3.8538	0.145599	0.467719	0.208593	0.792616
otu_130	71745	Selenomonas	NA	0.123711	3.13794e-06	1.75908	3.31724	0.190402	0.531625	1.31064	0.663749	0.717577	0.955546	NA	NA
otu_131	4310245	Prevotella	NA	0.195876	9.71049e-06	-2.32074	25.2723	3.25223e-06	0.00193368	-3.14878	27.3327	1.16088e-06	0.000471259	1.63016e-06	0.000839069
otu_132	573638	Treponema	NA	0.587629	0.00285912	0.645016	1.37878	0.501883	0.812461	0.461497	1.83883	0.398752	0.744432	0.210251	0.794501
otu_133	4397805	Prevotella	NA	0.123711	1.48721e-06	2.42759	0.929347	0.62834	0.884817	0.0430168	2.99238	0.223982	0.578821	1	1
otu_134	1114570	Prevotella	NA	0.56701	0.000243835	0.998662	2.99521	0.223665	0.576404	-0.00869609	0.931851	0.627554	0.90664	0.7201	1
otu_135	226464	Selenomonas	NA	0.371134	1.10934e-05	-0.0074394	3.16627	0.20533	0.557458	-0.863676	7.32991	0.0256053	0.198615	0.0713497	0.533083
otu_136	68347	Fusobacterium	NA	0.474227	8.25365e-05	-1.42909	13.659	0.00108142	0.0436978	-1.2428	0.204415	0.902842	1	0.952113	1
otu_137	935146	Streptococcus	NA	0.474227	6.29327e-05	0.995715	0.207311	0.901536	1	-0.503034	0.0270622	0.98656	1	0.977749	1
otu_138	4417056	Selenomonas	NA	0.257732	5.25398e-06	-0.0375113	0.18027	0.913808	1	1.6948	0.0339662	0.98316	1	1	1
otu_139	1022457	Actinomyces	NA	0.206186	3.24438e-06	0.897821	11.0848	0.0039171	0.0932833	1.10536	0.0694365	0.965878	1	NA	NA
otu_140	928393	NA	NA	0.443299	4.71614e-05	-0.693846	0.947081	0.622793	0.884817	-0.625744	0.5531	0.758396	0.978875	0.633302	1
otu_141	864131	Streptococcus	NA	0.154639	2.07773e-06	0.8109	3.70352	0.15696	0.480792	0.626339	3.81423	0.148508	0.469248	0.502426	1
otu_142	4299318	Capnocytophaga	NA	0.587629	4.45605e-05	-0.4573	0.0241822	0.987982	1	1.00247	2.51214	0.284771	0.642734	0.908689	1
otu_143	901781	Leptotrichia	NA	0.28866	2.72006e-05	-1.60189	4.20623	0.122075	0.43222	-0.943972	0.621784	0.732793	0.962788	0.871061	1
otu_144	492389	Actinomyces	NA	0.391753	0.00029711	0.405017	1.13223	0.567728	0.851041	1.37067	0.256681	0.879554	1	0.310874	0.909947
otu_145	4421864	Selenomonas	NA	0.268041	6.39759e-06	1.14024	5.02176	0.0811968	0.358773	-0.352455	11.1282	0.00383308	0.0748926	0.0146474	0.276541
otu_146	403701	Dialister	NA	0.14433	2.19484e-06	0.845647	0.488872	0.783146	0.959936	0.407907	2.36959	0.305809	0.660966	0.768143	1
otu_147	92528	TG5	NA	0.123711	3.15591e-06	-0.273354	1.19909	0.549061	0.843174	-0.282341	0.00708782	0.996462	1	NA	NA
otu_148	4301566	Streptococcus	NA	0.14433	2.26471e-06	-0.337224	6.3111	0.0426149	0.274982	1.2031	2.50973	0.285114	0.642734	0.0127854	0.254871
otu_149	4330911	Corynebacterium	NA	0.752577	7.32634e-05	-0.4684	2.96239	0.227365	0.580193	0.184824	1.09688	0.577851	0.876144	0.825935	1
otu_150	4330915	Actinomyces	NA	0.42268	1.16892e-05	0.0945456	0.672413	0.714475	0.928394	0.0468389	0.794724	0.672091	0.931257	0.218978	0.803439
otu_151	1019168	Actinomyces	NA	0.371134	1.0646e-05	-0.338879	0.53952	0.763563	0.955983	4.0325	1.55348	0.459903	0.798095	1	1
otu_152	4298772	Streptococcus	NA	0.381443	1.14735e-05	0.249121	0.49309	0.781496	0.959918	-0.558831	4.41138	0.110174	0.406747	0.32378	0.92198
otu_153	4306089	Fusobacterium	NA	0.402062	2.01473e-05	2.28101	15.3049	0.000474873	0.0286438	-0.645173	3.83464	0.147	0.469248	0.0128744	0.254871
otu_154	4446250	Leptotrichia	NA	0.298969	1.93812e-05	-1.15041	0.0436204	0.978426	1	-0.746177	0.283544	0.867819	1	0.6974	1
otu_155	4436648	Prevotella	NA	0.268041	8.95156e-06	0.831062	2.29641	0.317206	0.668719	0.476455	0.657907	0.719676	0.955865	0.375513	0.956344
otu_156	92636	Capnocytophaga	NA	0.28866	1.18996e-05	-0.45749	1.32715	0.515007	0.823284	-1.30592	13.055	0.00146265	0.0418606	0.651951	1
otu_157	355300	Phascolarctobacterium	NA	0.402062	6.22465e-06	-0.0224236	1.70916	0.425462	0.752011	-0.245649	4.31851	0.115411	0.415807	0.497033	1
otu_158	73044	NA	NA	0.298969	2.14162e-05	0.322435	0.590505	0.744344	0.946722	0.759525	0.305437	0.858371	1	0.719299	1
otu_159	50919	Neisseria	NA	0.309278	2.72286e-05	1.04137	3.14145	0.207894	0.558759	1.07717	1.20243	0.548144	0.855147	0.534309	1
otu_160	1847843	Prevotella	NA	0.360825	1.501e-05	1.75383	10.5654	0.00507865	0.105687	0.0647677	0.291532	0.86436	1	0.623741	1
otu_161	4436835	Actinomyces	NA	0.814433	0.000100135	-0.2816	2.96059	0.227571	0.58024	0.461658	2.14162	0.342732	0.696155	0.345271	0.940672
otu_162	11297	Leptotrichia	NA	0.721649	0.00373346	-0.86021	5.07978	0.0788752	0.355665	1.9647	3.91934	0.140905	0.45958	0.156683	0.727486
otu_163	4318624	Actinomyces	NA	0.103093	3.58413e-06	-4.67128	7.98092	0.0184912	0.190496	-2.38779	26.4127	1.83886e-06	0.000533796	NA	NA
otu_164	4304095	Leptotrichia	NA	0.350515	8.76e-05	-0.614845	5.23412	0.0730173	0.347616	-1.1667	3.65178	0.161074	0.48742	0.112524	0.640482
otu_165	927457	Streptococcus	NA	0.319588	1.05938e-05	-0.553573	1.4695	0.479626	0.792458	0.54349	0.243451	0.885391	1	1	1
otu_166	539819	Megasphaera	NA	0.670103	0.00313876	1.23178	6.15739	0.0460192	0.279255	1.62457	4.76854	0.0921564	0.372453	0.0286806	0.37625
otu_167	246195	TG5	NA	0.309278	3.59004e-05	0.455002	0.434645	0.80467	0.966546	0.974198	0.387084	0.824035	1	0.421216	0.986444
otu_168	807542	Arcobacter	NA	0.175258	1.74225e-06	0.1892	0.166698	0.92003	1	-0.648987	11.6739	0.00291777	0.0658767	1	1
otu_169	4315606	Corynebacterium	NA	0.814433	0.000159416	-0.671372	1.60431	0.448361	0.767738	0.427396	0.615408	0.735133	0.964707	0.753352	1
otu_170	923032	Leptotrichia	NA	0.278351	0.000889415	0.814261	2.36713	0.306186	0.658928	-0.445656	4.77582	0.0918212	0.372453	0.13562	0.695078
otu_171	4449198	Actinomyces	NA	0.57732	2.44955e-05	-0.144539	0.075282	0.963059	1	0.272826	0.989072	0.609854	0.893262	0.586969	1
otu_172	630958	Treponema	NA	0.402062	0.000300959	1.94804	2.60929	0.271269	0.626886	3.00233	6.79278	0.033494	0.231496	0.177958	0.753566
otu_173	4303237	Prevotella	NA	0.474227	0.000398973	0.573273	0.511112	0.774486	0.959063	-1.41876	4.69516	0.0956001	0.379784	0.898611	1
otu_174	4441462	Corynebacterium	NA	0.721649	5.62758e-05	-0.192826	4.76409	0.0923615	0.382327	0.012451	3.20141	0.201754	0.548475	0.155296	0.723845
otu_175	1087005	Streptococcus	NA	0.371134	1.40361e-05	-0.394379	6.81554	0.0331149	0.245239	0.0329418	2.24445	0.325554	0.682775	0.979016	1
otu_176	4343012	Fusobacterium	NA	0.103093	2.096e-06	-1.06928	0.495166	0.780685	0.959886	0.0592944	0.876151	0.645277	0.916284	1	1
otu_177	4429032	Actinomyces	NA	0.103093	1.69081e-06	-1.06805	7.68177	0.0214746	0.201044	1.82613	3.74454	0.153774	0.478262	NA	NA
otu_178	1096024	Capnocytophaga	NA	0.876289	0.0062936	-0.625792	4.57907	0.101314	0.400825	-0.236529	2.17002	0.337898	0.691257	0.300481	0.902605
otu_179	4419553	Fusobacterium	NA	0.175258	3.57345e-06	0.0857026	0.830366	0.660219	0.902408	0.0558146	4.0594	0.131375	0.443	1	1
otu_180	218317	Streptococcus	NA	0.350515	1.30495e-05	-0.556775	0.747661	0.688093	0.914993	-0.44137	0.413721	0.813133	1	0.553045	1
otu_181	4419559	Prevotella	NA	0.298969	0.000121903	-0.404935	5.75397	0.0563043	0.309546	-0.858788	6.05111	0.0485308	0.282159	0.0555933	0.483017
otu_182	972290	Streptococcus	NA	0.556701	2.84027e-05	-0.320826	3.44899	0.178263	0.514992	0.601747	1.31214	0.518886	0.840811	0.358497	0.94751
otu_183	75279	Neisseria	NA	0.134021	5.16139e-06	1.14845	2.48605	0.28851	0.643161	2.9619	0.390901	0.822464	1	1	1
otu_184	457666	Streptococcus	NA	0.453608	1.32521e-05	-0.0547138	2.6359	0.267684	0.625686	-0.129536	2.17513	0.337036	0.690986	0.306182	0.908136
otu_185	1022930	Streptococcus	NA	0.14433	6.33877e-06	-2.49243	4.05432	0.131709	0.44216	0.935923	2.08528	0.352523	0.705393	0.305789	0.908136
otu_186	324532	Leptotrichia	NA	0.123711	1.15603e-05	2.02851	0.513594	0.773525	0.958158	2.34683	2.52893	0.282391	0.640422	NA	NA
otu_187	4334103	Selenomonas	NA	0.360825	1.27152e-05	-0.885458	1.78133	0.410383	0.745139	-0.655389	0.817489	0.664484	0.927591	0.713923	1
otu_188	4425681	Neisseria	NA	0.113402	2.33643e-06	0.934836	2.05347	0.358174	0.709342	-1.04999	4.71023	0.0948825	0.379153	0.842571	1
otu_189	1541939	Prevotella	NA	0.484536	4.94419e-05	1.04482	10.4841	0.00528935	0.106865	0.345303	5.61894	0.060237	0.306366	0.0085819	0.213245
otu_190	4391181	Corynebacterium	NA	0.123711	2.17997e-06	0.789884	9.77162	0.007553	0.130104	-1.67677	0.35978	0.835362	1	0.92699	1
otu_191	736957	Streptococcus	NA	0.123711	1.88151e-06	-0.119254	0.659951	0.718941	0.93158	0.548345	0.193094	0.907967	1	0.0557114	0.483017
otu_192	981973	Neisseria	NA	0.123711	5.24729e-06	2.0888	3.49601	0.174121	0.508199	-0.29958	1.42725	0.489866	0.818346	0.487484	1
otu_193	930782	Leptotrichia	NA	0.762887	0.00498153	-0.290442	5.24334	0.0726814	0.347616	2.1974	1.42923	0.48938	0.818346	0.406592	0.9724
otu_194	137197	NA	NA	0.536082	0.00052191	0.256955	0.880686	0.643815	0.893062	0.422398	0.272436	0.872653	1	0.709326	1
otu_195	4429496	Corynebacterium	NA	0.71134	4.25005e-05	-0.234868	1.92002	0.382889	0.726338	-0.144987	4.78186	0.0915445	0.372453	0.182691	0.762728
otu_196	519689	NA	NA	0.268041	5.79676e-06	-0.024475	0.0104258	0.994801	1	1.62306	0.0536479	0.973533	1	1	1
otu_197	511455	Streptococcus	NA	0.57732	3.08403e-05	0.00117321	1.99657	0.36851	0.717036	0.411783	3.66099	0.160334	0.486455	0.0618824	0.501396
otu_198	3063502	Moryella	NA	0.134021	2.35777e-05	5.00823	6.98098	0.0304859	0.236871	2.71808	4.16489	0.124625	0.432885	1	1
otu_199	4412363	Actinomyces	NA	0.257732	3.87646e-06	-0.37389	2.9844	0.224877	0.578232	-0.0163811	1.28229	0.526688	0.84296	0.206122	0.787843
otu_200	4300777	Capnocytophaga	NA	0.298969	7.1993e-06	-0.21689	2.4539	0.293185	0.647489	-0.173569	3.25261	0.196655	0.541101	0.225704	0.816479
otu_201	1065399	Streptococcus	NA	0.175258	4.82441e-06	-0.712884	6.63096	0.0363166	0.257935	0.471003	2.85795	0.239555	0.591465	0.0323793	0.392675
otu_202	4309300	Streptococcus	NA	0.360825	1.23605e-05	-0.4253	3.11696	0.210456	0.561575	0.316419	0.919079	0.631574	0.909965	0.482827	1
otu_203	4309301	Streptococcus	NA	0.350515	1.27456e-05	-0.154075	5.29769	0.0707328	0.34318	-0.245814	4.82503	0.0895898	0.370767	0.0234894	0.346095
otu_204	787709	Actinomyces	NA	0.28866	2.56958e-05	0.955591	0.158643	0.923743	1	2.83026	1.67456	0.432886	0.774296	0.38392	0.962643
otu_205	721282	Streptococcus	NA	0.536082	3.11016e-05	-0.375118	0.10393	0.949362	1	0.193126	1.27651	0.528213	0.843812	0.963537	1
otu_206	1007085	Actinomyces	NA	0.536082	2.94471e-05	-0.736679	7.16546	0.0277997	0.232334	0.897697	6.74445	0.0343133	0.235556	0.122501	0.662719
otu_207	777903	Treponema	NA	0.329897	0.000248352	0.23571	3.61817	0.163804	0.490823	-0.101612	3.50176	0.173621	0.507988	0.0165168	0.296068
otu_208	1124080	NA	NA	0.329897	0.00179965	1.63487	0.608618	0.737633	0.942681	0.89371	0.365008	0.833181	1	0.361851	0.948684
otu_209	4350413	Prevotella	NA	0.134021	2.29544e-06	1.2835	5.44192	0.0658116	0.328652	0.363093	0.0096125	0.995205	1	0.999999	1
otu_210	17854	Treponema	NA	0.164948	6.36169e-05	1.21048	0.196873	0.906253	1	3.90892	0.301471	0.860075	1	0.999999	1
otu_211	200359	NA	NA	0.278351	0.000191821	-0.696006	1.90286	0.386188	0.727311	-1.77314	1.96033	0.375249	0.72509	0.414198	0.979879
otu_212	43893	Corynebacterium	NA	0.340206	6.27551e-06	-0.0258328	1.92416	0.382098	0.725168	-0.166573	3.02837	0.219987	0.575307	0.291424	0.898596
otu_213	2326149	Haemophilus	NA	0.237113	7.22181e-06	0.18084	0.740437	0.690584	0.915936	0.890269	0.189519	0.909592	1	0.633166	1
otu_214	23709	NA	NA	0.113402	4.49464e-05	2.68111	0.000423552	0.999788	1	4.31795	0.203368	0.903315	1	1	1
otu_215	882765	NA	NA	0.123711	2.03653e-06	-1.04194	2.47057	0.290753	0.645063	0.327837	0.201638	0.904097	1	NA	NA
otu_216	554235	Capnocytophaga	NA	0.268041	6.41363e-06	-0.648037	4.68444	0.0961141	0.388441	1.52068	4.45597	0.107745	0.401353	0.0759275	0.54823
otu_217	865559	Neisseria	NA	0.154639	3.80379e-06	-0.972044	4.72283	0.0942869	0.384902	0.247961	5.1336	0.076781	0.345138	1	1
otu_218	92629	Prevotella	NA	0.350515	0.00112257	1.66046	4.20388	0.122219	0.43222	0.148334	3.82647	0.147602	0.469248	0.0174327	0.301972
otu_219	4386276	Actinomyces	NA	0.474227	1.71527e-05	-0.964996	7.05627	0.0293596	0.23493	1.22005	0.710279	0.701076	0.949724	0.937232	1
otu_220	1039409	Capnocytophaga	NA	0.793814	0.00280636	-0.0993585	0.746248	0.68858	0.914993	1.13346	2.72581	0.255916	0.609848	0.911867	1
otu_221	4297720	Neisseria	NA	0.113402	2.79201e-06	-0.533775	0.817453	0.664496	0.90265	1.96219	0.079885	0.960845	1	NA	NA
otu_222	1099830	Streptococcus	NA	0.793814	0.000110835	0.120809	0.0261603	0.987005	1	0.36139	0.798432	0.670846	0.930801	0.922499	1
otu_223	864573	Lactobacillus	NA	0.247423	0.00181267	-0.145504	6.18951	0.0452862	0.278598	3.75111	7.94361	0.0188394	0.17629	0.0287778	0.37625
otu_224	968954	Streptococcus	NA	0.164948	7.02891e-06	1.27007	10.782	0.00455751	0.0998334	-0.604783	4.15207	0.125427	0.433079	0.450246	1
otu_225	712179	Prevotella	NA	0.154639	0.000125547	0.8137	7.16926	0.0277469	0.232334	-1.15483	6.2544	0.0438404	0.267725	0.0046064	0.160236
otu_226	282342	Streptococcus	NA	0.309278	9.76077e-06	0.392874	0.0129641	0.993539	1	0.0214658	0.225799	0.89324	1	0.877457	1
otu_227	43339	NA	NA	0.175258	1.68097e-05	0.490463	1.71719	0.423758	0.750822	1.62785	1.40038	0.496491	0.822311	0.614463	1
otu_228	4327524	Cardiobacterium	NA	0.175258	2.53836e-06	0.45249	0.442952	0.801335	0.965438	-0.630396	2.62398	0.269284	0.625713	0.666429	1
otu_229	4297650	NA	NA	0.185567	9.61148e-06	1.64738	12.3512	0.00207955	0.0645901	1.72294	0.9342	0.626817	0.905898	0.197856	0.784258
otu_230	3449122	Streptococcus	NA	0.556701	2.9615e-05	-0.363647	0.524166	0.769447	0.958074	0.229961	0.798715	0.670751	0.930801	0.277456	0.887658
otu_231	3781080	NA	NA	0.206186	1.02923e-05	-0.572858	0.771318	0.680002	0.911002	0.629356	0.693638	0.706933	0.952604	0.20371	0.787081
otu_232	2185	Prevotella	NA	0.824742	0.00525403	1.24152	2.70734	0.258291	0.613239	-0.68702	1.39131	0.498749	0.82462	0.630955	1
otu_233	420272	Catonella	NA	0.113402	1.17845e-06	-0.103965	3.04374	0.218303	0.570148	Inf	NA	NA	NA	NA	NA
otu_234	4392350	Capnocytophaga	NA	0.103093	1.73589e-06	0.567516	0.30406	0.858962	0.983475	1.85939	0.0364379	0.981946	1	1	1
otu_235	4335663	NA	NA	0.309278	2.17332e-05	0.192858	0.371246	0.830586	0.974993	0.699034	0.317126	0.853369	1	0.546438	1
otu_236	854728	Selenomonas	NA	0.680412	8.2885e-05	0.497874	1.79332	0.407931	0.743008	0.529205	1.2972	0.522778	0.841723	0.400478	0.971782
otu_237	4354888	Leptotrichia	NA	0.340206	1.72875e-05	-0.631773	8.38463	0.0151112	0.172177	2.29593	1.87756	0.391104	0.741346	0.155523	0.723965
otu_238	968506	Gemella	NA	0.216495	4.36335e-06	-1.27645	0.42353	0.809155	0.966678	0.842708	0.0963615	0.952962	1	0.439168	1
otu_239	172359	Streptococcus	NA	0.371134	9.56227e-05	-1.85523	9.56643	0.00836906	0.133969	1.33694	4.76669	0.0922414	0.372453	0.043808	0.433641
otu_240	484430	Campylobacter	NA	0.989691	0.00884235	0.335545	2.06772	0.355631	0.707861	0.239173	0.763568	0.682643	0.937567	0.493586	1
otu_241	923196	Corynebacterium	NA	0.185567	2.9029e-06	-0.554538	0.774429	0.678946	0.910692	1.9747	0.0970334	0.952641	1	1	1
otu_242	940857	Streptococcus	NA	0.123711	1.54265e-06	0.919075	8.96913	0.0112818	0.150496	0.548959	13.667	0.0010771	0.0347409	1	1
otu_243	4395366	Prevotella	NA	0.103093	1.77712e-06	2.25723	2.44568	0.294393	0.64884	Inf	NA	NA	NA	1	1
otu_244	1022944	Corynebacterium	NA	0.804124	0.000102529	-0.485584	2.93513	0.230486	0.583672	0.13129	2.08753	0.352127	0.704947	0.536294	1
otu_245	895186	Streptococcus	NA	0.525773	2.71062e-05	0.141	1.83357	0.399803	0.738915	0.0755072	2.45985	0.292315	0.650758	0.311179	0.910047
otu_246	851734	Oribacterium	NA	0.360825	5.38431e-05	-0.959819	1.68097	0.431501	0.756135	3.36714	0.348242	0.840195	1	1	1
otu_247	4297346	Streptococcus	NA	0.371134	1.7515e-05	-0.0270442	2.63075	0.268374	0.625686	-0.523774	2.6661	0.263671	0.620116	0.0334403	0.394458
otu_248	4297222	Streptococcus	NA	0.752577	0.00946661	-1.8906	4.234	0.120392	0.430846	1.65851	2.02249	0.363766	0.715383	0.195922	0.783288
otu_249	513662	Leptotrichia	NA	0.28866	0.000135738	0.344351	0.585221	0.746313	0.948444	0.708236	0.0908203	0.955605	1	0.773105	1
otu_250	367341	Streptococcus	NA	0.56701	2.16301e-05	0.0968012	1.21561	0.544544	0.840962	0.45192	0.845299	0.655308	0.923087	0.988994	1
otu_251	362663	Capnocytophaga	NA	0.804124	0.00626591	0.23055	0.488894	0.783137	0.959936	-0.178909	0.366612	0.832513	1	0.687167	1
otu_252	1086274	Haemophilus	NA	0.865979	0.00312682	0.199465	0.615945	0.734935	0.94117	0.528342	1.67022	0.433827	0.774296	0.552151	1
otu_253	1901719	Selenomonas	NA	0.43299	2.4966e-05	0.661082	4.95096	0.0841226	0.363168	0.270505	6.12019	0.0468833	0.275593	0.0494556	0.45111
otu_254	484320	NA	NA	0.463918	0.000187032	0.249723	0.710081	0.701145	0.92068	-1.54999	6.76285	0.033999	0.233793	0.377939	0.958279
otu_255	71165	NA	NA	0.257732	9.77659e-06	-1.16251	4.52594	0.104041	0.405829	-0.601079	1.97892	0.371778	0.72223	0.218639	0.803439
otu_256	992682	Streptococcus	NA	0.340206	1.33553e-05	0.0370414	0.319936	0.852171	0.979491	-0.800028	0.107808	0.947523	1	0.234405	0.82316
otu_257	4308793	Fusobacterium	NA	0.484536	1.46447e-05	-0.195969	0.701333	0.704219	0.921297	-0.642451	1.53426	0.464344	0.800119	0.502774	1
otu_258	932846	Peptococcus	NA	0.247423	4.28143e-05	-0.650761	6.2082	0.044865	0.278598	-1.66115	6.36957	0.0413872	0.259164	0.0295686	0.377893
otu_259	4332505	NA	NA	0.175258	3.58812e-05	0.157598	0.728487	0.694722	0.918013	0.340301	1.21849	0.543762	0.852956	0.29863	0.902109
otu_260	220918	Prevotella	NA	0.164948	7.34679e-06	-1.23351	6.38599	0.0410487	0.270641	3.32025	0.201936	0.903962	1	1	1
otu_261	400404	Corynebacterium	NA	0.742268	0.000127918	-0.465026	6.47332	0.0392949	0.268654	0.636455	3.04477	0.218191	0.572125	0.94731	1
otu_262	4326738	Selenomonas	NA	0.463918	0.000112054	3.92139	15.154	0.000512091	0.0296017	2.04665	10.5377	0.00514963	0.0883504	0.00159685	0.100234
otu_263	3804669	Streptococcus	NA	0.154639	3.39976e-06	-0.282527	9.31775	0.00947714	0.142913	-0.891265	4.32747	0.114895	0.415422	0.0770323	0.55208
otu_264	1087878	Actinomyces	NA	0.948454	0.00232798	0.696175	4.40435	0.110562	0.414186	-0.374969	1.37755	0.502191	0.827617	0.162823	0.73774
otu_265	1069346	Streptococcus	NA	0.113402	2.21634e-06	-2.53785	0.377964	0.827802	0.973427	2.26554	8.39566	0.0150282	0.157717	NA	NA
otu_266	1107027	Lactobacillus	NA	0.134021	0.000209288	2.47797	3.27067	0.194887	0.537166	0.625277	2.97611	0.225812	0.580681	0.0846743	0.582217
otu_267	4326777	Cardiobacterium	NA	0.134021	2.29665e-06	0.491486	0.258619	0.878702	0.9911	-0.567735	3.81776	0.148246	0.469248	0.0326274	0.393166
otu_268	614264	Streptococcus	NA	0.103093	2.83318e-06	-1.76269	17.9908	0.000123981	0.0151768	0.910426	26.5267	1.73704e-06	0.000533796	0.000162029	0.0296627
otu_269	399586	NA	NA	0.42268	0.000283658	-1.00009	5.62967	0.0599147	0.319699	0.0771282	3.48673	0.17493	0.509618	0.49221	1
otu_270	883576	Streptococcus	NA	0.453608	1.65727e-05	-0.0388738	1.73425	0.420159	0.748267	0.875189	0.013574	0.993236	1	0.896449	1
otu_271	907991	Streptococcus	NA	0.340206	1.42211e-05	-2.01166	13.713	0.00105261	0.0429508	0.703244	1.02281	0.599652	0.887791	0.881518	1
otu_272	4309192	Corynebacterium	NA	0.484536	1.43662e-05	-0.650714	1.81961	0.402603	0.740932	-0.308607	8.53359	0.0140267	0.153238	0.462662	1
otu_273	1108638	Actinomyces	NA	1	0.0372456	-0.285344	0.537766	0.764233	0.956037	0.395867	0.310742	0.856097	1	0.791484	1
otu_274	888466	Actinomyces	NA	0.721649	0.000126952	1.14717	6.85935	0.0323975	0.24208	1.37254	0.689747	0.70831	0.952982	0.852875	1
otu_275	4344933	NA	NA	0.298969	1.09039e-05	-0.524912	2.05792	0.357378	0.709342	0.031554	4.78782	0.0912722	0.372453	0.159462	0.732264
otu_276	4297403	Streptococcus	NA	0.453608	2.67112e-05	0.230818	0.207735	0.901345	1	-0.00688051	0.0564188	0.972185	1	0.760531	1
otu_277	4297407	Prevotella	NA	0.309278	0.000284713	1.72889	1.53442	0.464307	0.780577	5.2202	6.80801	0.0332399	0.230131	0.228333	0.817587
otu_278	1026933	Corynebacterium	NA	0.360825	1.03982e-05	-1.04545	2.50543	0.285729	0.641425	0.061636	10.1969	0.0061063	0.0937364	0.578797	1
otu_279	4310288	Leptotrichia	NA	0.360825	5.87225e-05	-0.419867	3.83685	0.146838	0.464218	-2.14076	11.0133	0.00405975	0.0770973	0.178066	0.753566
otu_280	216925	NA	NA	0.113402	2.00228e-06	-1.21008	7.12391	0.0283832	0.233461	-2.45262	9.05584	0.0108031	0.132241	0.00652847	0.182722
otu_281	4331758	Corynebacterium	NA	0.587629	1.91789e-05	-0.260287	0.544921	0.761504	0.955983	0.684083	1.33287	0.513535	0.836811	0.744216	1
otu_282	241815	NA	NA	0.164948	2.03534e-05	0.681496	1.13681	0.566428	0.851041	2.06374	1.87407	0.391788	0.741951	0.151061	0.722807
otu_283	941048	Streptococcus	NA	0.340206	1.10675e-05	0.374675	3.09646	0.212624	0.564704	0.837587	2.12485	0.345617	0.699496	0.029577	0.377893
otu_284	28887	Actinomyces	NA	0.628866	3.12854e-05	-0.392349	2.67506	0.262493	0.61933	0.850939	0.734129	0.692765	0.945201	0.744657	1
otu_285	4310752	Actinomyces	NA	0.546392	1.92523e-05	-0.0590006	1.72038	0.423081	0.750492	1.14907	2.47135	0.290638	0.648812	0.732693	1
otu_286	1105546	DA101	NA	0.14433	2.53972e-06	-1.1787	2.19452	0.333785	0.687503	-2.86515	2.74161	0.253903	0.607408	0.310892	0.909947
otu_287	915915	NA	NA	0.721649	0.0010266	0.0578108	0.730634	0.693977	0.918013	0.611777	1.68482	0.430671	0.774104	0.246381	0.84303
otu_288	588370	Mogibacterium	NA	0.43299	8.24671e-05	1.79791	7.15978	0.0278788	0.232528	1.14228	6.19213	0.0452269	0.271133	0.234177	0.82316
otu_289	73021	Neisseria	NA	0.278351	0.0020169	0.649377	1.2564	0.533551	0.83577	-1.93276	1.77718	0.411236	0.75418	0.209391	0.792616
otu_290	524725	Atopobium	NA	0.773196	0.000558273	0.00583253	0.825104	0.661959	0.90265	0.374183	1.42608	0.490152	0.818396	0.758462	1
otu_291	535901	Dialister	NA	0.43299	0.000318388	1.95141	5.61047	0.0604926	0.320316	2.60115	5.91889	0.0518476	0.291026	0.812178	1
otu_292	722262	Prevotella	NA	0.175258	3.73492e-06	0.72664	0.159274	0.923452	1	0.961015	1.62052	0.444742	0.785498	1	1
otu_293	1066410	Actinomyces	NA	0.865979	0.000297738	0.683422	9.65655	0.0080003	0.130901	1.26409	8.86635	0.0118767	0.139938	0.00273512	0.134099
otu_294	999060	Streptococcus	NA	0.175258	3.50052e-06	-0.982953	2.17014	0.337879	0.691468	0.400917	0.387863	0.823715	1	0.900128	1
otu_295	1106150	Capnocytophaga	NA	0.268041	4.66027e-05	-0.685929	3.84303	0.146385	0.463975	2.00255	0.409179	0.814982	1	NA	NA
otu_296	836176	Neisseria	NA	0.164948	4.10715e-06	0.618693	4.12201	0.127326	0.437598	0.331464	2.58979	0.273927	0.631268	1	1
otu_297	4326857	Neisseria	NA	0.268041	1.54363e-05	0.772385	0.645414	0.724186	0.932569	-0.0288525	2.03535	0.361434	0.713836	0.738473	1
otu_298	4471678	Leptotrichia	NA	0.278351	7.17996e-05	0.51382	0.79937	0.670531	0.905206	0.107477	0.351497	0.838829	1	0.653605	1
otu_299	4315002	Leptotrichia	NA	0.237113	1.08843e-05	-0.0300407	0.0149112	0.992572	1	3.30425	0.123896	0.939932	1	1	1
otu_300	4307006	Prevotella	NA	0.206186	0.00043619	0.98125	5.02162	0.0812023	0.358773	1.62648	5.16989	0.0754004	0.341613	0.0590133	0.489919
otu_301	4303218	Fusobacterium	NA	0.206186	4.12282e-06	0.0316744	6.29112	0.0430428	0.275582	0.801818	1.16536	0.558401	0.860577	0.296476	0.901187
otu_302	26061	Actinomyces	NA	0.989691	0.00142514	-0.712285	5.0021	0.081999	0.36	-0.713717	5.15858	0.0758277	0.342024	0.384935	0.962643
otu_303	4295008	Prevotella	NA	0.237113	3.88909e-06	0.121828	1.15494	0.561316	0.848816	0.358682	0.657303	0.719894	0.955865	0.591162	1
otu_304	856151	Leptotrichia	NA	0.680412	0.00467987	1.45334	0.875174	0.645592	0.893864	-1.62374	1.28878	0.524983	0.84296	0.325853	0.923721
otu_305	1079076	Porphyromonas	NA	0.752577	0.00182527	-0.653712	6.7429	0.0343398	0.25074	-0.134234	5.80772	0.0548113	0.297799	0.0587822	0.489919
otu_306	4303586	Prevotella	NA	0.195876	0.00036333	4.13521	4.40215	0.110684	0.41427	0.768035	4.96153	0.0836792	0.358121	0.0670709	0.511984
otu_307	4447399	Neisseria	NA	0.298969	1.38156e-05	0.190911	0.856597	0.651617	0.897429	-0.408212	2.03408	0.361663	0.713836	0.6252	1
otu_308	498513	Prevotella	NA	0.154639	0.00018615	-5.27668	6.29787	0.0428979	0.275526	4.26112	NA	NA	NA	NA	NA
otu_309	539347	[Prevotella]	NA	0.381443	0.000363107	1.135	1.4939	0.473811	0.788455	0.942868	1.47226	0.478964	0.811968	0.321924	0.919819
otu_310	854422	[Prevotella]	NA	0.175258	0.000105169	-0.39189	0.0503816	0.975124	1	0.115524	0.0666454	0.967226	1	0.751753	1
otu_311	976006	Selenomonas	NA	0.123711	5.25693e-06	1.4496	0.00705764	0.996477	1	-1.92426	11.2024	0.00369339	0.0741487	0.999999	1
otu_312	1634660	Atopobium	NA	0.515464	0.000457905	0.555326	3.81887	0.148164	0.46441	0.99072	7.52482	0.0232277	0.190317	0.0648283	0.509644
otu_313	614572	Leptotrichia	NA	0.298969	0.0012638	-0.0304264	1.09011	0.57981	0.857254	-0.1703	1.27204	0.529395	0.844013	0.705796	1
otu_314	362473	Actinomyces	NA	0.85567	0.00155597	-0.947563	5.18361	0.0748848	0.350586	-0.0193785	1.74167	0.418602	0.76094	0.374113	0.956344
otu_315	1097339	Selenomonas	NA	0.917526	0.00962856	-0.858307	3.44013	0.179055	0.515727	0.151721	0.418959	0.811006	1	0.966797	1
otu_316	492732	Megasphaera	NA	0.134021	2.71449e-05	-0.400152	1.1033	0.576	0.855572	-0.852814	2.18918	0.334676	0.689091	0.417159	0.98237
otu_317	274810	Streptococcus	NA	0.237113	1.19515e-05	-0.894422	2.65234	0.265493	0.623627	1.00617	0.49113	0.782262	0.990193	0.999998	1
otu_318	877461	Porphyromonas	NA	0.195876	3.73276e-06	-1.16171	0.329488	0.848111	0.977794	0.751512	1.57239	0.455576	0.796669	0.6664	1
otu_319	530164	Porphyromonas	NA	0.154639	3.90101e-06	-1.11562	0.39967	0.818866	0.970163	1.47561	0.313681	0.85484	1	0.749045	1
otu_320	49856	Moryella	NA	0.195876	2.93769e-05	-0.872089	0.199586	0.905025	1	2.4486	0.0328428	0.983713	1	0.20591	0.787843
otu_321	4380587	Fusobacterium	NA	0.680412	4.65328e-05	0.819597	1.72082	0.422988	0.750492	-0.245572	0.94468	0.623542	0.903735	0.0714624	0.533083
otu_322	4298483	Porphyromonas	NA	0.175258	4.31477e-06	-0.654065	0.465919	0.792186	0.96265	0.00376697	1.65747	0.436602	0.777865	0.65102	1
otu_323	237091	Dialister	NA	0.206186	3.92994e-06	-0.00382055	7.72557	0.0210094	0.199198	-0.190002	7.26815	0.0264083	0.202115	0.00500612	0.160236
otu_324	4346863	Prevotella	NA	0.43299	0.000276773	2.01122	6.18494	0.0453898	0.278598	0.772383	2.54588	0.280007	0.637809	0.154681	0.723845
otu_325	797038	Cardiobacterium	NA	0.618557	0.0015445	0.343487	0.715712	0.699174	0.919686	0.161021	0.263802	0.876428	1	0.876311	1
otu_326	4389420	Schwartzia	NA	0.154639	4.20244e-06	3.15838	4.33041	0.114726	0.419654	Inf	1.7053e-13	1	1	1	1
otu_327	54330	Prevotella	NA	0.309278	8.90234e-06	0.207545	1.00024	0.606459	0.873687	0.601503	1.34691	0.509943	0.834639	0.633131	1
otu_328	4411178	Leptotrichia	NA	0.14433	5.44901e-06	1.44221	1.08322	0.58181	0.858425	0.602888	1.47409	0.478527	0.811968	0.796578	1
otu_329	4419594	Fusobacterium	NA	0.515464	1.80958e-05	0.337519	1.76422	0.413908	0.74552	-0.729352	1.80485	0.405586	0.748887	0.419428	0.985331
otu_330	4351304	Actinomyces	NA	0.391753	0.000122763	-0.804134	3.09479	0.212802	0.564704	2.79886	1.73146	0.420745	0.763011	0.939239	1
otu_331	845785	Streptococcus	NA	0.43299	1.55179e-05	-0.814201	0.0978297	0.952262	1	-0.188589	5.82563	0.0543226	0.297129	0.525282	1
otu_332	793223	NA	NA	0.14433	1.13607e-05	1.24711	3.97167	0.137266	0.448882	-0.347412	7.40198	0.024699	0.195987	0.999999	1
otu_333	4300751	Capnocytophaga	NA	0.134021	2.04261e-06	1.24265	3.4023	0.182474	0.519933	0.498662	0.803655	0.669096	0.930598	0.921747	1
otu_334	86707	NA	NA	0.134021	4.11538e-05	1.13003	0.706085	0.702547	0.921236	5.46677	1.85983	0.394586	0.743441	NA	NA
otu_335	342651	NA	NA	0.103093	1.90091e-06	-3.14218	6.38252	0.0411199	0.270641	-1.15808	1.22853	0.541038	0.852956	NA	NA
otu_336	4300356	Streptococcus	NA	0.134021	2.00786e-06	-1.13353	6.59166	0.0370372	0.261269	-1.45346	10.4061	0.00549989	0.0897653	0.000731486	0.0591349
otu_337	523193	Kingella	NA	0.793814	0.00234001	0.639082	2.67594	0.262378	0.61933	1.59821	5.60763	0.0605786	0.306898	0.107633	0.6265
otu_338	525391	NA	NA	0.340206	3.27601e-05	-1.09515	2.03668	0.361193	0.712478	-1.33423	1.82024	0.402476	0.74713	0.22088	0.808551
otu_339	607066	Corynebacterium	NA	0.103093	2.07035e-06	-0.519383	3.37419	0.185056	0.524343	-0.343113	4.15424	0.125291	0.433079	0.0402904	0.424463
otu_340	72188	Selenomonas	NA	0.268041	6.42448e-06	0.0489474	4.74553	0.0932225	0.383029	0.0789316	0.186921	0.910774	1	0.732058	1
otu_341	4473226	Capnocytophaga	NA	0.319588	9.61978e-06	-0.0142565	0.0291619	0.985525	1	2.00085	0.879509	0.644195	0.915966	0.807677	1
otu_342	256948	Porphyromonas	NA	0.257732	8.40247e-06	-1.03878	5.37239	0.0681398	0.336402	0.29681	5.77777	0.0556383	0.298697	0.316951	0.912849
otu_343	1084417	Lautropia	NA	0.762887	0.00490908	-0.381639	0.972128	0.615043	0.878451	-0.914536	0.577384	0.749243	0.974064	0.516464	1
otu_344	714461	Leptotrichia	NA	0.546392	0.00197321	-0.835464	3.32233	0.189917	0.531625	-1.21477	2.67794	0.262115	0.618604	0.308441	0.909448
otu_345	189633	Dialister	NA	0.257732	2.07958e-05	-1.57567	8.09406	0.0174742	0.185058	-3.23201	11.995	0.00248492	0.0597557	0.24157	0.83368
otu_346	11330	Fusobacterium	NA	0.515464	9.51149e-05	-0.0203686	0.0457068	0.977406	1	0.127148	0.224583	0.893784	1	0.555452	1
otu_347	4294870	Haemophilus	NA	0.360825	1.25332e-05	1.17999	0.897649	0.638378	0.889785	1.24763	0.429432	0.80677	1	0.478316	1
otu_348	7764	Cardiobacterium	NA	0.134021	2.53042e-06	-0.123558	0.90917	0.634711	0.889073	-1.98462	4.45782	0.107646	0.401351	0.422454	0.986457
otu_349	7765	Cardiobacterium	NA	0.57732	0.000710966	0.35917	0.811712	0.666406	0.903653	0.14629	0.05752	0.97165	1	0.558186	1
otu_350	4430914	Leptotrichia	NA	0.257732	1.51721e-05	-0.56081	0.975106	0.614127	0.877445	-0.556119	0.541186	0.762927	0.981182	0.463807	1
otu_351	763967	Prevotella	NA	0.134021	9.44618e-05	2.18433	7.17672	0.0276436	0.232334	1.034	7.57759	0.0226229	0.188804	0.0116432	0.241095
otu_352	977746	NA	NA	0.154639	4.08833e-05	1.7558	1.16243	0.559219	0.848014	3.02111	0.257086	0.879376	1	NA	NA
otu_353	4306362	Campylobacter	NA	0.175258	4.00065e-06	0.261689	2.7274	0.255713	0.611303	0.742858	2.01602	0.364944	0.715861	0.0856996	0.583697
otu_354	4368261	Campylobacter	NA	0.340206	8.32039e-05	-1.84136	3.49009	0.174637	0.509349	1.68193	0.0766025	0.962423	1	0.854394	1
otu_355	804624	Peptostreptococcus	NA	0.350515	0.00019854	0.669976	1.17409	0.555969	0.847565	1.33731	1.17769	0.554968	0.859077	0.179642	0.755338
otu_356	71918	Prevotella	NA	0.608247	0.000293824	0.337273	0.0665552	0.96727	1	-0.576441	0.413452	0.813243	1	0.698203	1
otu_357	1111117	NA	NA	0.164948	5.22108e-06	-2.38701	0.72704	0.695225	0.918013	-3.3283	10.4842	0.00528904	0.0886839	NA	NA
otu_358	4307343	Leptotrichia	NA	0.618557	0.00193601	-0.235286	0.488955	0.783114	0.959936	-0.745406	0.355829	0.837014	1	0.839228	1
otu_359	73324	Prevotella	NA	0.257732	1.21047e-05	1.51515	1.26226	0.531991	0.834896	-0.934698	1.17623	0.555372	0.859077	0.301806	0.903125
otu_360	518304	Streptococcus	NA	0.134021	8.61701e-06	1.24665	16.703	0.000236038	0.020931	-0.857663	5.80117	0.054991	0.297978	0.0689601	0.52308
otu_361	251702	Atopobium	NA	0.309278	4.69978e-05	0.103605	1.38854	0.499438	0.810079	-0.617848	2.42669	0.297201	0.654293	0.281758	0.891326
otu_362	593803	Streptococcus	NA	0.175258	3.15505e-06	0.386386	0.435931	0.804153	0.966546	0.201787	6.00762	0.0495978	0.284295	0.999999	1
otu_363	4423897	Fusobacterium	NA	0.701031	4.97079e-05	0.0321194	1.3462	0.510125	0.819429	-0.287957	1.6787	0.43199	0.774296	0.176623	0.753104
otu_364	4423896	Fusobacterium	NA	0.226804	6.59947e-06	-0.330853	5.50667	0.063715	0.325776	0.364309	0.224611	0.893771	1	0.638509	1
otu_365	499106	Prevotella	NA	0.216495	1.77357e-05	-2.06335	4.61341	0.0995888	0.395882	2.39578	3.27026	0.194927	0.537748	0.0430666	0.431191
otu_366	973449	NA	NA	0.608247	3.46415e-05	-0.705407	2.51716	0.284056	0.640502	1.1408	0.046938	0.976804	1	0.850524	1
otu_367	224905	Neisseria	NA	0.309278	1.37859e-05	0.0681424	0.831897	0.659714	0.902408	-0.161033	4.34532	0.113874	0.413802	0.285729	0.891326
otu_368	1096637	Streptococcus	NA	0.948454	0.00140157	-0.193764	1.19869	0.54917	0.843174	-0.0669759	0.15757	0.924238	1	0.697498	1
otu_369	1058235	Porphyromonas	NA	0.680412	0.000548037	-1.01023	4.41084	0.110204	0.413328	0.783609	1.72681	0.421723	0.763762	0.762281	1
otu_370	578674	TG5	NA	0.154639	7.20465e-06	0.487799	0.0391347	0.980623	1	1.61711	0.520982	0.770673	0.985961	0.999995	1
otu_371	4425429	Neisseria	NA	0.185567	5.83417e-06	0.716247	0.703493	0.703459	0.921297	0.771762	0.671345	0.714857	0.955218	0.446919	1
otu_372	1101258	[Prevotella]	NA	0.216495	0.000103323	1.27903	1.49845	0.472734	0.788455	-0.674387	0.36208	0.834402	1	0.895063	1
otu_373	4303463	Corynebacterium	NA	0.690722	5.16489e-05	0.0998004	0.352092	0.83858	0.977364	0.20498	0.625692	0.731363	0.962519	0.955867	1
otu_374	235268	Corynebacterium	NA	0.443299	1.23129e-05	0.187844	1.75176	0.416495	0.746535	0.0484827	2.76794	0.250582	0.602939	0.246084	0.84303
otu_375	963025	Leptotrichia	NA	0.628866	0.00263618	0.597294	1.05785	0.589237	0.862916	0.67781	1.22287	0.542572	0.852956	0.981201	1
otu_376	87477	Streptococcus	NA	0.391753	1.99541e-05	-1.13171	1.25012	0.535229	0.837137	0.267544	0.194937	0.907131	1	0.949819	1
otu_377	459094	Streptococcus	NA	0.298969	6.94593e-06	-0.667197	5.88939	0.0526182	0.298503	0.489007	0.815657	0.665093	0.927888	0.172272	0.745231
otu_378	71146	Treponema	NA	0.175258	2.34186e-05	0.0866028	3.46044	0.177245	0.513357	0.475484	3.46981	0.176417	0.51248	0.0204734	0.318599
otu_379	528380	Moryella	NA	0.618557	0.000559949	1.44246	1.21758	0.544009	0.840447	0.956012	2.97092	0.226398	0.580681	0.593001	1
otu_380	360229	NA	NA	0.247423	3.90395e-05	0.719496	2.16495	0.338756	0.691468	1.5416	3.16701	0.205255	0.55352	0.787406	1
otu_381	4447219	Actinomyces	NA	0.154639	3.92371e-06	-2.28431	4.72264	0.0942958	0.384902	-0.394308	5.2684	0.0717765	0.337242	0.202671	0.786834
otu_382	519493	Streptococcus	NA	0.164948	3.07392e-06	0.117178	0.107986	0.947439	1	0.0975618	5.78791	0.0553569	0.298697	0.477731	1
otu_383	4411919	Fusobacterium	NA	0.494845	2.02952e-05	0.676496	0.59138	0.744018	0.946684	-0.372983	0.572988	0.750891	0.974468	0.162299	0.73774
otu_384	413967	Treponema	NA	0.443299	0.000331282	1.35104	3.67189	0.159463	0.483063	2.32576	7.53294	0.0231335	0.189929	0.111311	0.638542
otu_385	4390823	NA	NA	0.14433	4.81368e-06	0.0990713	25.303	3.20269e-06	0.00193368	-2.05457	19.3978	6.13496e-05	0.00604991	0.0181664	0.304435
otu_386	4390099	Prevotella	NA	0.329897	9.23482e-06	-0.0724261	1.22552	0.541852	0.839533	0.104331	1.67372	0.433069	0.774296	0.971992	1
otu_387	4315945	NA	NA	0.123711	7.31524e-06	-0.588512	13.1725	0.00137917	0.0526615	0.287524	0.107824	0.947516	1	1	1
otu_388	4311130	Streptococcus	NA	0.123711	2.11116e-06	-0.11726	5.70299	0.0577579	0.313006	-1.10415	12.5277	0.00190386	0.0509033	0.846858	1
otu_389	4308378	Cardiobacterium	NA	0.164948	3.83609e-06	-0.875438	3.19443	0.20246	0.552892	-1.92447	2.59895	0.272675	0.630666	0.0453873	0.438369
otu_390	851787	NA	NA	0.484536	0.000496416	-0.681421	0.422737	0.809476	0.966678	-1.24779	0.204101	0.902984	1	0.827506	1
otu_391	4435129	Fusobacterium	NA	0.298969	7.55038e-06	-0.625184	0.398843	0.819205	0.970223	-0.962707	4.76362	0.0923832	0.372453	0.209322	0.792616
otu_392	4421228	Actinomyces	NA	0.206186	5.08675e-06	-0.10532	0.00871803	0.99565	1	2.94013	2.20703	0.331703	0.686827	NA	NA
otu_393	4333111	Fusobacterium	NA	0.515464	1.601e-05	0.553444	0.423517	0.80916	0.966678	-0.152708	0.633817	0.728397	0.961106	0.0602639	0.494603
otu_394	254476	Schwartzia	NA	0.340206	0.000351358	1.37233	0.0730496	0.964134	1	4.87699	2.287	0.318701	0.67564	NA	NA
otu_395	4412733	Actinomyces	NA	0.195876	6.76266e-06	-0.559237	4.59251	0.100635	0.399278	-0.601498	1.55704	0.459085	0.798095	0.733062	1
otu_396	928094	Streptococcus	NA	0.536082	2.84677e-05	0.154801	0.697253	0.705657	0.922219	0.0368718	3.94914	0.138821	0.454974	0.438342	0.999587
otu_397	296789	Treponema	NA	0.154639	6.50033e-05	-0.782546	0.93512	0.626529	0.884817	1.34224	9.32561	0.00943997	0.121022	0.416778	0.98237
otu_398	887694	Lautropia	NA	0.268041	1.38086e-05	-0.210057	3.72438	0.155332	0.479239	-1.05785	5.20613	0.0740462	0.339347	0.0815636	0.571868
otu_399	4305152	Streptococcus	NA	0.216495	4.64115e-06	-0.965755	8.52707	0.0140725	0.166865	0.543834	2.26139	0.322809	0.680371	1	1
otu_400	4484389	NA	NA	0.154639	3.77253e-06	-0.430922	3.10467	0.211753	0.563187	0.88992	7.38358	0.0249273	0.196327	1	1
otu_401	4354272	Prevotella	NA	0.391753	0.000191817	-0.597271	2.00861	0.366299	0.716059	1.23451	0.119693	0.941909	1	NA	NA
otu_402	4443390	Fusobacterium	NA	0.505155	8.19819e-05	-2.63452	8.5536	0.013887	0.165381	1.9058	15.8021	0.00037036	0.018582	0.303586	0.905481
otu_403	1085714	Oribacterium	NA	0.247423	3.40398e-05	0.788545	0.529838	0.767268	0.957698	-0.162224	3.58695	0.166381	0.495363	0.999999	1
otu_404	4435431	Leptotrichia	NA	0.268041	0.000169461	3.70211	2.35262	0.308415	0.661661	3.20866	1.52124	0.467377	0.801443	0.440995	1
otu_405	993377	Leptotrichia	NA	0.412371	0.000247557	-2.08702	2.18092	0.336063	0.68979	1.45937	0.354386	0.837618	1	0.879429	1
otu_406	4296395	Campylobacter	NA	0.309278	0.000100501	5.44033	1.66905	0.43408	0.757863	5.31198	7.3512	0.0253341	0.198378	0.365281	0.9522
otu_407	549585	Treponema	NA	0.525773	0.00272423	0.883789	1.66339	0.435311	0.758387	0.428223	1.54772	0.461229	0.798325	0.273027	0.882257
otu_408	590169	NA	NA	0.56701	9.62449e-05	0.536225	1.40958	0.494213	0.805544	0.482715	1.30472	0.520816	0.841723	0.763724	1
otu_409	4474286	NA	NA	0.134021	1.97009e-06	0.167527	0.0414537	0.979486	1	-0.284177	1.07052	0.585517	0.881638	0.185088	0.766506
otu_410	3861	Treponema	NA	0.216495	8.25675e-06	0.804251	1.19852	0.549218	0.843174	0.790112	1.11055	0.573914	0.873881	0.582147	1
otu_411	898919	Campylobacter	NA	0.85567	0.00104145	-1.38696	14.6367	0.000663251	0.0340885	1.52185	5.8543	0.0535494	0.295408	0.943246	1
otu_412	4357010	Selenomonas	NA	0.185567	2.26974e-06	-0.538556	10.4073	0.00549644	0.107906	0.0127346	7.5349	0.0231109	0.189929	0.975354	1
otu_413	4334811	NA	NA	0.391753	9.608e-06	-0.573712	0.155505	0.925194	1	0.913854	0.415573	0.81238	1	0.814876	1
otu_414	3934	Treponema	NA	0.185567	8.36581e-05	1.55123	4.2568	0.119027	0.427822	-1.08761	6.92862	0.0312945	0.221795	0.081582	0.571868
otu_415	977756	Corynebacterium	NA	0.938144	0.00497999	-0.220951	1.42397	0.49067	0.803947	0.144571	1.7255	0.422	0.763923	0.301119	0.902605
otu_416	1103085	Actinomyces	NA	0.195876	3.29729e-06	-1.56312	4.37222	0.112353	0.417268	-0.0509862	1.58755	0.452134	0.794285	0.4992	1
otu_417	300432	Campylobacter	NA	0.247423	8.15136e-06	-2.01144	6.16899	0.0457532	0.279215	2.16207	0.916519	0.632383	0.909965	1	1
otu_418	4468662	Corynebacterium	NA	0.237113	4.61754e-06	-0.444539	2.72217	0.256382	0.611629	0.0301295	2.90555	0.23392	0.586822	0.395608	0.971625
otu_419	1111526	NA	NA	0.154639	2.47291e-05	0.852627	3.6246	0.163278	0.489884	0.127695	7.2004	0.0273183	0.205749	NA	NA
otu_420	4315494	Leptotrichia	NA	0.113402	3.18677e-06	-1.98997	7.88373	0.019412	0.194222	1.26527	4.62912	0.0988094	0.385746	0.179076	0.755338
otu_421	18996	Neisseria	NA	0.268041	1.12902e-05	-0.0640794	1.15273	0.561937	0.848816	-0.340749	1.29195	0.524151	0.842623	0.376959	0.957142
otu_422	610343	Prevotella	NA	0.979381	0.0188005	0.457989	0.700917	0.704365	0.921297	0.792146	2.53626	0.281357	0.639441	0.337636	0.932178
otu_423	801970	Fusobacterium	NA	0.113402	1.65836e-06	1.02023	0.213	0.898975	1	1.49468	0.830609	0.660139	0.925383	NA	NA
otu_424	4313077	Fusobacterium	NA	0.391753	1.2938e-05	0.445327	0.897715	0.638357	0.889785	-0.862267	8.24186	0.0162294	0.164891	0.0508233	0.460091
otu_425	4313076	Actinomyces	NA	0.329897	1.06024e-05	-0.21971	1.86445	0.393677	0.735197	2.03512	2.80856	0.245543	0.597739	0.372459	0.956344
otu_426	55854	Prevotella	NA	0.257732	0.0013926	-0.255842	7.2606	0.0265082	0.227746	0.800223	7.32207	0.0257059	0.198615	0.00506293	0.160236
otu_427	4322939	Streptococcus	NA	0.670103	3.82974e-05	0.0252003	2.33988	0.310386	0.663495	0.0452395	0.0525674	0.974059	1	0.473667	1
otu_428	4322998	Fusobacterium	NA	0.412371	1.35831e-05	0.303667	1.14575	0.563901	0.849821	-0.0619949	4.50489	0.105142	0.397697	0.0970374	0.608061
otu_429	4309970	Corynebacterium	NA	0.206186	3.1476e-06	-0.449343	0.491379	0.782165	0.959936	-0.253084	0.527554	0.768145	0.984027	0.863978	1
otu_430	4298118	Cardiobacterium	NA	0.268041	0.000119953	-1.38513	4.91256	0.0857532	0.366056	-2.47548	5.42673	0.0663134	0.321213	0.0879307	0.589543
otu_431	4298119	Fusobacterium	NA	0.371134	0.00033018	1.81108	3.05877	0.216669	0.568943	0.476047	0.751654	0.686721	0.941542	0.509994	1
otu_432	93019	Selenomonas	NA	0.381443	3.69903e-05	2.12733	8.22742	0.016347	0.179043	-2.03449	16.1246	0.000315201	0.0168549	0.0251353	0.354633
otu_433	4297119	Leptotrichia	NA	0.721649	0.00208772	-0.188912	3.03777	0.218956	0.570148	1.54365	3.2043	0.201463	0.548475	0.104376	0.620572
otu_434	4357558	Prevotella	NA	0.43299	3.63449e-05	0.361634	3.59532	0.165686	0.49362	-0.0369468	3.32944	0.189243	0.528944	0.0115199	0.240133
otu_435	2901958	NA	NA	0.463918	0.000141091	-0.758965	11.0156	0.00405497	0.0942837	-0.479664	3.00466	0.22261	0.578032	0.0629541	0.504052
otu_436	974203	Actinomyces	NA	0.154639	3.87441e-06	-0.0342004	5.17076	0.0753676	0.351659	-0.425252	2.20588	0.331894	0.686827	0.653052	1
otu_437	1142375	Prevotella	NA	0.123711	4.57791e-05	3.21355	4.54246	0.103185	0.403796	0.508583	3.30746	0.191334	0.531499	0.10624	0.625481
otu_438	4404873	Actinomyces	NA	0.752577	6.9506e-05	-0.0305958	0.79226	0.672919	0.906372	-0.0199992	1.09184	0.579308	0.876511	0.943752	1
otu_439	1077325	Actinobacillus	NA	0.494845	4.71059e-05	0.0150132	4.10036	0.128712	0.43802	-0.247766	3.89828	0.142397	0.461264	0.0612908	0.498489
otu_440	1076122	Streptococcus	NA	0.298969	7.41627e-06	-0.187481	3.65265	0.161004	0.48593	0.0015285	4.58359	0.101085	0.391335	0.0302542	0.383823
otu_441	4303679	Capnocytophaga	NA	0.515464	4.38984e-05	-0.707236	0.590076	0.744503	0.946722	-0.389722	5.70028	0.0578363	0.300956	0.66547	1
otu_442	796459	NA	NA	0.195876	2.46696e-05	3.57323	3.02041	0.220865	0.571774	1.81695	2.88221	0.236667	0.588282	0.798969	1
otu_443	4303902	Leptotrichia	NA	0.278351	4.99939e-05	1.77382	0.413476	0.813233	0.967326	-0.352656	2.18972	0.334586	0.689091	0.635043	1
otu_444	1077185	NA	NA	0.195876	0.00046808	2.59056	3.11846	0.210298	0.561575	1.862	3.49129	0.174533	0.509507	0.108831	0.629403
otu_445	1054176	Streptococcus	NA	0.175258	8.41373e-06	0.921262	0.51599	0.772599	0.958074	-0.527772	3.25965	0.195964	0.539564	0.333587	0.930127
otu_446	851704	Parvimonas	NA	0.824742	0.00137919	0.152436	0.137338	0.933636	1	0.476966	0.131486	0.936371	1	0.50491	1
otu_447	376486	Streptococcus	NA	0.134021	4.30762e-06	-1.19292	0.272019	0.872834	0.989038	-0.0604194	0.192758	0.90812	1	NA	NA
otu_448	557665	Prevotella	NA	0.731959	0.00161961	0.474923	0.433259	0.805228	0.966646	0.0966895	0.585707	0.746131	0.972671	0.836379	1
otu_449	237780	Leptotrichia	NA	0.845361	0.0088872	-1.94686	4.75809	0.0926388	0.382503	-0.768767	0.557741	0.756638	0.978823	0.771692	1
otu_450	4346801	Corynebacterium	NA	0.71134	5.83851e-05	-0.112365	4.21982	0.121249	0.431206	0.345699	3.36013	0.186362	0.524862	0.0730675	0.53767
otu_451	1086937	Prevotella	NA	0.134021	3.59983e-06	-0.635926	2.37816	0.304502	0.658134	0.991159	0.0503112	0.975158	1	1	1
otu_452	875313	Streptococcus	NA	0.670103	5.16637e-05	-0.238832	2.0892	0.351833	0.703924	0.00574939	0.80274	0.669402	0.930705	0.867019	1
otu_453	4462080	Streptococcus	NA	0.474227	1.74215e-05	-0.281026	6.65264	0.035925	0.257086	-0.377264	2.83934	0.241793	0.593745	NA	NA
otu_454	960132	NA	NA	0.556701	0.000329513	-0.363049	0.36602	0.83276	0.975374	-0.715387	0.00573532	0.997136	1	0.995258	1
otu_455	421277	Methylobacterium	NA	0.103093	2.11179e-06	-0.0946419	0.00826662	0.995875	1	-0.920096	2.34884	0.308999	0.664429	1	1
otu_456	608377	NA	NA	0.515464	5.84654e-05	-0.421544	6.14508	0.0463035	0.280023	-1.11917	5.67655	0.0585265	0.302345	0.121534	0.661006
otu_457	965686	NA	NA	0.123711	3.14955e-06	-0.303156	1.74568	0.417762	0.747518	-0.45382	2.31792	0.313812	0.668518	0.959044	1
otu_458	1052691	Prevotella	NA	0.412371	0.000579878	0.74685	0.572932	0.750913	0.951413	5.63371	11.329	0.00346685	0.0728826	0.536964	1
otu_459	1110234	NA	NA	0.175258	4.35126e-06	-1.65909	7.73162	0.0209459	0.199198	-2.5586	7.25002	0.0266489	0.202811	0.000461761	0.0475349
otu_460	419279	Capnocytophaga	NA	0.309278	0.000363272	-0.653826	8.06511	0.017729	0.185293	0.994667	3.65404	0.160892	0.48742	0.0919229	0.599997
otu_461	549823	Leptotrichia	NA	0.42268	0.00122858	0.130487	1.33998	0.511713	0.820519	-1.44755	0.326841	0.849234	1	0.697832	1
otu_462	3542878	Selenomonas	NA	0.113402	1.73289e-06	0.525982	0.000285841	0.999857	1	Inf	NA	NA	NA	1	1
otu_463	1010920	Fusobacterium	NA	0.371134	9.49423e-05	-0.820066	1.34374	0.510752	0.819883	-4.02673	3.66527	0.159992	0.486317	0.901493	1
otu_464	851900	Actinomyces	NA	0.257732	6.80303e-06	0.762888	4.36569	0.11272	0.417386	0.112232	9.0437	0.0108689	0.132472	0.177569	0.753566
otu_465	357867	Fusobacterium	NA	0.57732	3.6164e-05	0.42132	1.15607	0.560998	0.848816	-0.157543	1.19055	0.551411	0.857282	0.64356	1
otu_466	4377226	Corynebacterium	NA	0.463918	1.43062e-05	-0.408195	4.39318	0.111182	0.41522	-0.475427	6.20355	0.0449693	0.271133	0.0149021	0.278197
otu_467	4301884	Fusobacterium	NA	0.113402	1.84437e-06	-0.921377	1.89311	0.388076	0.729307	1.09007	0.0462634	0.977134	1	NA	NA
otu_468	239814	Catonella	NA	0.14433	1.70672e-05	1.06772	5.73196	0.0569273	0.31108	1.49313	2.49463	0.287276	0.644858	0.999999	1
otu_469	237323	Tannerella	NA	0.226804	4.58022e-06	2.21336	4.99015	0.0824905	0.360257	-0.371964	5.0409	0.0804233	0.350687	0.202269	0.786834
otu_470	1030589	Selenomonas	NA	0.134021	0.000181777	-2.37489	16.1836	0.000306041	0.0234475	-2.11894	4.25031	0.119414	0.423765	0.0670322	0.511984
otu_471	1887412	TG5	NA	0.113402	3.18678e-06	-0.039078	4.31061	0.115868	0.420922	Inf	2.27374e-13	1	1	1	1
otu_472	1887413	TG5	NA	0.185567	1.18813e-05	-0.0389365	1.99989	0.367899	0.716517	1.62339	1.55122	0.460423	0.798095	NA	NA
otu_473	1887418	NA	NA	0.123711	5.17735e-06	0.361122	0.142343	0.931302	1	0.718348	3.00835	0.222201	0.578032	1	1
otu_474	862115	Aggregatibacter	NA	0.278351	4.2561e-05	0.314245	1.67672	0.43242	0.756507	0.924998	1.25883	0.532903	0.846904	0.417893	0.982813
otu_475	15571	Streptococcus	NA	0.123711	2.43086e-06	0.81675	0.9774	0.613423	0.87727	0.341755	1.46389	0.480972	0.812434	0.803367	1
otu_476	648553	Leptotrichia	NA	0.134021	7.70638e-06	-0.656607	2.63407	0.267929	0.625686	-1.76424	5.89909	0.0523634	0.292717	0.374542	0.956344
otu_477	3500813	Prevotella	NA	0.247423	3.5637e-05	1.34907	3.38776	0.183805	0.522181	1.56779	10.9447	0.00420125	0.0783206	0.10161	0.612119
otu_478	4323555	Fusobacterium	NA	0.278351	6.62275e-06	-0.202686	7.39995	0.0247241	0.216635	-0.051855	5.23232	0.0730829	0.339154	0.698929	1
otu_479	4320730	Prevotella	NA	0.123711	3.10014e-06	-2.67337	1.44016	0.486713	0.800528	-0.571868	0.919895	0.631317	0.909965	1	1
otu_480	4413987	Selenomonas	NA	0.268041	6.00351e-06	1.82492	3.82511	0.147702	0.464218	2.03297	0.0401714	0.980115	1	0.632876	1
otu_481	961914	Streptococcus	NA	0.412371	1.47972e-05	-0.229907	1.7983	0.406915	0.743008	-0.817645	2.39766	0.301547	0.657722	0.711425	1
otu_482	4357008	NA	NA	0.556701	0.000333393	0.250133	0.0827661	0.959462	1	0.474093	0.26841	0.874411	1	0.829618	1
otu_483	502982	Tannerella	NA	0.587629	0.000760248	1.61762	5.56841	0.0617781	0.32261	-0.993271	0.912736	0.633581	0.910814	0.637857	1
otu_484	4297271	Neisseria	NA	0.28866	1.53823e-05	0.235267	0.82815	0.660951	0.90265	-0.431153	9.19863	0.0100587	0.12632	0.892858	1
otu_485	4368749	Prevotella	NA	0.113402	1.50953e-06	0.432597	0.0121382	0.993949	1	1.36367	2.50065	0.286412	0.64415	NA	NA
otu_486	606359	Actinomyces	NA	0.608247	2.18952e-05	-0.41186	3.19319	0.202585	0.552892	0.390596	1.8055	0.405453	0.748887	0.44165	1
otu_487	2480553	Leptotrichia	NA	0.175258	8.41525e-06	-0.18623	5.11023	0.0776831	0.353379	1.56104	4.2746	0.117973	0.420933	NA	NA
otu_488	551445	Porphyromonas	NA	0.103093	1.51097e-06	-0.67007	1.2587	0.532938	0.835123	1.65046	0.71799	0.698378	0.949455	NA	NA
otu_489	469488	Actinomyces	NA	0.103093	1.98731e-06	1.84133	10.9122	0.00427017	0.0965893	-2.25831	16.9996	0.000203504	0.0132149	0.27293	0.882257
otu_490	225015	Streptococcus	NA	0.28866	6.72711e-06	-0.239598	0.852122	0.653076	0.898148	0.184496	0.862458	0.64971	0.918088	0.451715	1
otu_491	4307361	NA	NA	0.103093	1.61087e-06	2.41941	2.11488	0.347344	0.70041	1.35793	0.0130454	0.993499	1	1	1
otu_492	4459560	Actinomyces	NA	0.701031	8.04524e-05	-0.414889	0.693552	0.706964	0.922956	0.772779	0.203191	0.903395	1	0.904678	1
otu_493	742369	TG5	NA	0.340206	2.50841e-05	0.747713	4.94901	0.0842046	0.363168	1.17015	6.36569	0.0414675	0.259268	0.0320174	0.389849
otu_494	140393	Aggregatibacter	NA	0.164948	8.38339e-06	-0.341555	0.0100873	0.994969	1	-0.148563	0.0206891	0.989709	1	0.645275	1
otu_495	4371126	Fusobacterium	NA	0.278351	8.12535e-06	0.74785	0.35703	0.836512	0.976503	0.904492	0.22429	0.893915	1	0.149001	0.719017
otu_496	1010453	Actinomyces	NA	0.680412	4.6597e-05	-0.688326	6.98589	0.0304111	0.236871	0.893939	3.66614	0.159922	0.486317	0.40954	0.974618
otu_497	4302283	Leptotrichia	NA	0.824742	0.0057162	-1.36537	6.02572	0.0491508	0.290576	-1.42798	3.36406	0.185996	0.524557	0.199768	0.785767
otu_498	4314758	Corynebacterium	NA	0.659794	2.93617e-05	-0.297408	0.964806	0.617298	0.879749	0.660984	1.28384	0.52628	0.84296	0.526821	1
otu_499	4331535	Aggregatibacter	NA	0.14433	4.15277e-06	0.338876	1.73547	0.419902	0.748231	-0.554465	1.48066	0.476957	0.811802	0.148687	0.719017
otu_500	833609	Campylobacter	NA	0.57732	0.00108277	-1.65659	4.70557	0.0951037	0.385871	1.72891	0.352926	0.83823	1	0.780231	1
otu_501	585995	NA	NA	0.123711	2.47897e-06	1.88852	5.72839	0.0570289	0.31108	0.617562	3.67965	0.158845	0.485806	0.265407	0.872153
otu_502	4307037	Corynebacterium	NA	0.783505	0.000119514	-0.323654	1.39918	0.49679	0.807778	0.0851307	1.77256	0.412186	0.754342	0.407178	0.9724
otu_503	6388	Eikenella	NA	0.164948	5.19328e-06	1.13327	1.15717	0.560691	0.848816	1.0068	0.0860716	0.957877	1	0.778202	1
otu_504	657266	NA	NA	0.164948	2.01722e-06	-0.947725	6.79546	0.0334491	0.246399	-0.464522	6.10156	0.047322	0.277114	0.46305	1
otu_505	1097761	Granulicatella	NA	0.134021	1.08018e-05	1.18478	2.72585	0.255911	0.611425	-2.16508	2.82053	0.244079	0.596838	0.733337	1
otu_506	4422054	NA	NA	0.14433	3.33975e-06	0.549991	16.1588	0.000309854	0.0234475	-2.62337	16.7186	0.000234209	0.0139975	0.930689	1
otu_507	518433	Porphyromonas	NA	0.164948	3.7687e-06	-1.62458	3.48085	0.175446	0.510366	-0.563657	11.1836	0.00372823	0.0742533	0.012693	0.254871
otu_508	4338372	Prevotella	NA	0.185567	3.44614e-06	-0.221268	1.70134	0.427128	0.752627	0.270381	1.29196	0.524149	0.842623	0.0724064	0.535863
otu_509	4419340	Prevotella	NA	0.463918	2.29696e-05	0.517797	1.16092	0.559642	0.848014	0.604011	2.76321	0.251175	0.603295	0.77657	1
otu_510	530224	Capnocytophaga	NA	0.257732	0.000376035	-3.08575	0.000779957	0.99961	1	-0.553908	0.919607	0.631408	0.909965	1	1
otu_511	3842834	Actinomyces	NA	0.134021	3.13587e-06	-2.18928	4.46172	0.107436	0.410981	0.439036	7.39871	0.0247395	0.195987	NA	NA
otu_512	560709	Aggregatibacter	NA	0.134021	5.52489e-06	-0.375423	1.23908	0.538192	0.837992	-0.660993	3.14928	0.207082	0.555499	0.003032	0.138852
otu_513	4299092	Capnocytophaga	NA	0.237113	4.81987e-06	0.375833	0.853273	0.652701	0.898094	0.307239	0.259781	0.878191	1	0.198297	0.784258
otu_514	854769	Corynebacterium	NA	0.587629	2.56048e-05	-0.822208	1.48473	0.475988	0.789897	0.248501	0.732533	0.693318	0.945201	0.776071	1
otu_515	1032445	Streptococcus	NA	0.412371	2.02477e-05	-0.278818	0.520093	0.771016	0.958074	0.825647	0.418748	0.811092	1	0.998046	1
otu_516	4295508	Fusobacterium	NA	0.164948	2.70928e-06	0.687233	5.16413	0.0756176	0.351806	-0.228798	10.5024	0.0052412	0.0886839	0.0315094	0.387469
otu_517	338980	NA	NA	0.247423	1.40439e-05	-0.994426	1.47387	0.478578	0.791369	0.346702	1.2235	0.542401	0.852956	0.395955	0.971782
otu_518	4447415	Streptococcus	NA	0.268041	7.49808e-06	0.44798	1.37505	0.502819	0.813659	0.0407935	1.85577	0.39539	0.743528	0.402138	0.971782
otu_519	4467357	Prevotella	NA	0.237113	1.23123e-05	2.14109	1.9148	0.383889	0.726582	1.34712	0.909077	0.634741	0.911404	0.166545	0.743077
otu_520	4431179	Selenomonas	NA	0.268041	5.72982e-06	-0.174865	3.44853	0.178304	0.514992	0.782817	0.591434	0.743998	0.970972	0.749206	1
otu_521	4300121	Actinomyces	NA	0.773196	9.59979e-05	-0.713992	3.85154	0.145764	0.462772	0.511293	0.673036	0.714253	0.955218	0.890208	1
otu_522	4425832	Streptococcus	NA	0.525773	2.25827e-05	0.437955	0.964494	0.617394	0.879749	-0.069233	0.836129	0.65832	0.924468	0.214218	0.797
otu_523	584639	Actinomyces	NA	0.257732	6.44432e-06	-0.507737	9.86067	0.00722408	0.130104	-0.859087	12.1343	0.00231779	0.0574993	0.0975336	0.608061
otu_524	549832	vadinCA02	NA	0.175258	1.78992e-06	-1.12978	0.474739	0.7887	0.961513	1.29407	1.94575	0.377996	0.727614	0	0
otu_525	851932	NA	NA	0.206186	3.4639e-06	-0.502743	1.65982	0.436088	0.758462	0.0741799	3.53747	0.170548	0.502709	0.298148	0.902109
otu_526	851935	Prevotella	NA	0.556701	0.000499497	-0.053079	0.0661368	0.967472	1	0.583598	1.47601	0.478068	0.811968	0.731148	1
otu_527	851938	Bulleidia	NA	0.43299	5.42875e-05	0.634523	0.857292	0.65139	0.897414	0.243493	0.574172	0.750447	0.974468	0.398789	0.971782
otu_528	1049823	Actinomyces	NA	0.226804	3.92705e-06	-0.122448	1.66475	0.435016	0.758387	-1.2525	1.45979	0.48196	0.812552	0.541974	1
otu_529	72688	Fusobacterium	NA	0.845361	0.000365761	0.046098	0.899169	0.637893	0.889785	0.049961	0.786526	0.674851	0.932855	0.703874	1
otu_530	893600	Capnocytophaga	NA	0.969072	0.012809	-0.231063	0.742998	0.6897	0.91564	0.368108	1.72929	0.421201	0.76327	0.340027	0.932357
otu_531	484463	Leptotrichia	NA	0.329897	0.000258834	0.0122915	0.323588	0.850616	0.978646	-1.01605	0.362567	0.834199	1	0.595949	1
otu_532	563761	Prevotella	NA	0.381443	1.96108e-05	1.24018	1.43965	0.486838	0.800528	0.622407	1.47261	0.478881	0.811968	0.451026	1
otu_533	360574	Schwartzia	NA	0.814433	0.00519146	1.36783	5.89506	0.0524691	0.298328	0.740657	1.85231	0.396075	0.743528	0.126498	0.674853
otu_534	762971	Prevotella	NA	0.525773	0.000506716	0.99897	0.0830769	0.959312	1	0.427999	0.143515	0.930757	1	0.874532	1
otu_535	4402445	TG5	NA	0.216495	9.87e-06	0.248459	1.12676	0.569281	0.851849	1.88412	2.17439	0.337162	0.690986	0.466044	1
otu_536	536311	NA	NA	0.350515	1.28075e-05	-0.945421	6.94929	0.0309728	0.236965	0.262927	3.45037	0.17814	0.513449	0.00646332	0.182722
otu_537	4309088	Neisseria	NA	0.113402	4.31122e-06	2.77536	1.20036	0.548712	0.843174	-0.518161	6.24407	0.0440675	0.268099	NA	NA
otu_538	928027	Streptococcus	NA	0.237113	6.51095e-06	-0.579601	1.4452	0.485487	0.800141	-0.249663	0.909518	0.634601	0.911404	0.254262	0.859115
otu_539	4296408	Prevotella	NA	0.28866	1.98074e-05	0.0400752	0.035945	0.982188	1	1.16127	2.26934	0.321528	0.679375	1	1
otu_540	4439130	Capnocytophaga	NA	0.257732	6.82737e-06	-0.228028	4.56825	0.101863	0.401383	0.12475	0.234324	0.889441	1	0.950278	1
otu_541	4386192	Streptococcus	NA	0.175258	3.43935e-06	-0.105229	1.91818	0.383241	0.726582	0.741163	0.366811	0.832431	1	0.37359	0.956344
otu_542	1101912	Fusobacterium	NA	0.536082	2.97965e-05	-0.0843668	0.679727	0.711868	0.926369	-0.501842	2.34169	0.310105	0.664697	0.310157	0.909947
otu_543	606761	Paludibacter	NA	0.618557	0.00249626	0.788847	0.496651	0.780106	0.959886	0.544785	0.145554	0.929808	1	0.878216	1
otu_544	532561	Actinomyces	NA	0.123711	3.37709e-06	1.15313	0.420662	0.810316	0.966678	-0.806116	14.0679	0.000881428	0.0328635	1	1
otu_545	4325865	Neisseria	NA	0.164948	6.40139e-06	0.529948	2.03379	0.361717	0.712478	-0.0252294	2.41491	0.298957	0.655415	0.469991	1
otu_546	4325866	Cardiobacterium	NA	0.206186	5.04372e-06	-0.500684	6.78439	0.0336348	0.247329	-1.29013	15.1118	0.00052302	0.0241599	0.0243843	0.351427
otu_547	4458370	Capnocytophaga	NA	0.42268	1.53299e-05	-0.695172	5.95299	0.0509713	0.29527	-0.350194	10.2172	0.00604449	0.0937364	0.00753915	0.194025
otu_548	358120	Neisseria	NA	0.123711	2.2851e-06	-0.160804	8.79661	0.0122982	0.156683	-0.197362	11.0877	0.0039115	0.0757597	0.0959352	0.608061
otu_549	1010284	Streptococcus	NA	0.484536	1.49318e-05	-0.102824	1.39584	0.497618	0.807778	0.41286	0.744415	0.689211	0.943082	0.613889	1
otu_550	4339309	Corynebacterium	NA	0.463918	9.537e-06	-0.763802	3.88986	0.142997	0.458134	-0.185561	2.22074	0.329437	0.684473	0.154976	0.723845
otu_551	572843	NA	NA	0.268041	6.58949e-06	-0.874003	0.178516	0.914609	1	0.862653	0.00268644	0.998658	1	NA	NA
otu_552	4297629	Actinomyces	NA	0.134021	4.70709e-06	-2.30299	4.80227	0.0906151	0.378655	0.500535	4.70436	0.0951614	0.379153	NA	NA
otu_553	1119576	Prevotella	NA	0.237113	2.12511e-05	0.489627	4.79635	0.0908838	0.379089	-1.27867	6.59948	0.0368928	0.243493	0.492814	1
otu_554	225996	Lautropia	NA	0.185567	0.000282464	0.0384739	1.48736	0.475361	0.789275	-0.671355	10.5806	0.00504033	0.087538	0.976624	1
otu_555	1911498	Streptococcus	NA	0.103093	2.34567e-06	0.914947	9.22714	0.00991637	0.145672	-0.0462868	0.71612	0.699031	0.949678	0.353481	0.946165
otu_556	4294614	Corynebacterium	NA	0.783505	0.000101598	-0.575627	4.95627	0.0838994	0.362982	0.13351	2.49182	0.287679	0.644858	0.149072	0.719017
otu_557	4454555	Streptococcus	NA	0.175258	4.05175e-06	-0.0620439	0.301689	0.859982	0.983475	-1.20432	8.29667	0.0157907	0.162876	0.775177	1
otu_558	247976	Tannerella	NA	0.185567	4.82492e-05	2.3508	3.04541	0.218121	0.570148	-1.43432	13.4011	0.00123024	0.0375387	0.903717	1
otu_559	4372538	Fusobacterium	NA	0.14433	2.50235e-06	3.13642	0.703055	0.703613	0.921297	1.21868	1.21679	0.544224	0.852956	0.0756137	0.548161
otu_560	1036674	Streptococcus	NA	0.42268	1.84924e-05	-0.419854	0.0612109	0.969858	1	-0.0985704	0.109803	0.946579	1	0.689554	1
otu_561	92034	Selenomonas	NA	0.845361	0.0042603	1.79883	10.7425	0.00464823	0.101094	-1.33849	8.06923	0.0176925	0.172428	0.0861482	0.585645
otu_562	1033687	Prevotella	NA	0.103093	8.1117e-06	1.74879	7.85353	0.0197073	0.196204	2.13229	2.83347	0.242505	0.594415	NA	NA
otu_563	1102171	Neisseria	NA	0.113402	3.92382e-06	1.76463	0.122284	0.94069	1	-0.0132879	1.29958	0.522155	0.841723	NA	NA
otu_564	4295199	Porphyromonas	NA	0.123711	2.53724e-06	-1.16985	1.63478	0.441583	0.763613	Inf	5.68434e-14	1	1	1	1
otu_565	2901970	NA	NA	0.298969	0.000210469	-0.948484	9.94365	0.0069305	0.127069	-0.376365	11.3201	0.00348236	0.0728826	0.0189037	0.306678
otu_566	1106060	NA	NA	0.381443	0.0021706	0.506652	5.83099	0.0541772	0.30348	0.900435	2.55912	0.27816	0.637228	0.351749	0.944374
otu_567	917809	Streptococcus	NA	0.484536	2.46434e-05	0.116591	0.850383	0.653644	0.898437	0.75949	0.99477	0.608119	0.892523	0.292888	0.898959
otu_568	4449249	Capnocytophaga	NA	0.391753	1.91058e-05	-0.010213	0.581011	0.747886	0.948994	1.22724	2.04852	0.359061	0.712861	0.194046	0.781278
otu_569	2377	Capnocytophaga	NA	0.381443	1.58514e-05	-0.186134	1.09719	0.577761	0.855865	0.487677	1.16634	0.558128	0.860577	0.262781	0.871186
otu_570	515577	Fusobacterium	NA	0.402062	9.41497e-06	-0.330337	0.24627	0.884144	0.992143	-0.931248	3.31288	0.190817	0.531076	0.930525	1
otu_571	899152	Neisseria	NA	0.360825	3.18216e-05	0.723972	1.03446	0.596171	0.867575	-0.373377	5.32577	0.0697466	0.331521	0.492005	1
otu_572	4797	Methylobacterium	NA	0.556701	0.000294839	-3.01446	18.1046	0.000117124	0.0151768	1.12211	2.09849	0.350203	0.703173	0.751805	1
otu_573	522825	Fusobacterium	NA	0.680412	0.00025485	-0.0648096	1.17217	0.556502	0.847565	0.672568	0.370431	0.830925	1	0.849807	1
otu_574	249740	Capnocytophaga	NA	0.175258	0.000898115	-0.775814	0.782269	0.676289	0.908559	0.435592	2.02461	0.36338	0.715383	0.678763	1
otu_575	4323673	Corynebacterium	NA	0.556701	1.51979e-05	0.0153568	0.492736	0.781635	0.959918	0.811843	0.503155	0.777573	0.989063	0.664543	1
otu_576	4426163	Prevotella	NA	0.463918	2.16076e-05	0.256045	1.13732	0.566284	0.851041	0.298456	1.00943	0.603678	0.890184	0.538935	1
otu_577	42721	Megasphaera	NA	0.175258	0.000380585	-3.46636	2.31273	0.314628	0.667615	-5.24056	7.66131	0.0216954	0.184814	0.139509	0.704088
otu_578	948752	NA	NA	0.556701	0.000866961	-0.130042	14.4483	0.00072877	0.0348637	-1.17399	9.5462	0.00845414	0.113767	0.0211483	0.322871
otu_579	514642	Atopobium	NA	0.628866	0.000791548	0.699091	2.39262	0.302307	0.656863	0.831281	3.77329	0.151579	0.475323	0.154381	0.723845
otu_580	621651	NA	NA	0.175258	1.85654e-05	0.153081	1.95011	0.377172	0.720883	2.78379	1.2091	0.54632	0.854268	0.356331	0.946165
otu_581	21285	Schwartzia	NA	0.175258	3.39918e-06	1.27963	9.05089	0.0108299	0.147559	0.197958	8.01024	0.0182221	0.17507	0.0248467	0.353844
otu_582	499378	Actinomyces	NA	0.814433	0.000144189	0.330553	2.72112	0.256517	0.611629	0.414717	0.239236	0.887259	1	0.965145	1
otu_583	1092453	Streptococcus	NA	0.164948	3.02326e-06	0.564404	0.349189	0.839798	0.977621	-0.78912	2.58804	0.274166	0.631282	0.254837	0.859717
otu_584	4394664	Campylobacter	NA	0.412371	1.36435e-05	0.930643	0.0848821	0.958447	1	0.0474036	2.01623	0.364906	0.715861	0.407798	0.9724
otu_585	4299137	Fusobacterium	NA	0.515464	2.2206e-05	0.217837	0.421415	0.810011	0.966678	0.327903	0.533509	0.765861	0.982716	0.037656	0.412385
otu_586	134476	Propionivibrio	NA	0.216495	9.45639e-05	2.22243	1.41459	0.492976	0.805262	-0.945781	0.904281	0.636265	0.91177	0.644543	1
otu_587	851611	Kingella	NA	0.835052	0.00174884	-0.105593	0.476902	0.787847	0.961513	1.45748	1.42275	0.490968	0.818749	0.607293	1
otu_588	986708	Streptococcus	NA	0.154639	4.0757e-06	1.6255	3.09402	0.212883	0.564704	0.937747	2.83985	0.241732	0.593745	0.294588	0.900255
otu_589	14159	NA	NA	0.350515	6.47438e-05	0.566793	0.340983	0.84325	0.977621	0.491093	0.370975	0.830699	1	0.752025	1
otu_590	936399	Streptococcus	NA	0.154639	3.91864e-06	-0.0468863	1.77571	0.411537	0.74552	0.956749	2.3734	0.305227	0.660519	0.73881	1
otu_591	610111	Prevotella	NA	0.268041	2.24955e-05	0.838508	1.73629	0.41973	0.748231	0.00981759	0.247208	0.88373	1	0.929367	1
otu_592	583520	NA	NA	0.185567	2.15074e-06	0.123304	0.217501	0.896954	1	Inf	2.84217e-13	1	1	NA	NA
otu_593	4304147	Streptococcus	NA	0.175258	3.03681e-06	0.661528	0.335403	0.845606	0.977621	0.538739	0.531742	0.766538	0.982716	0.554569	1
otu_594	1039306	Streptococcus	NA	0.443299	1.67369e-05	-0.685809	0.648569	0.723044	0.932252	-0.161417	0.916017	0.632542	0.909965	0.615928	1
otu_595	70331	Eikenella	NA	0.175258	3.69778e-06	-0.411223	17.1224	0.00019139	0.0189659	-0.740319	7.46945	0.0238797	0.192554	0.0228326	0.340715
otu_596	4407473	Corynebacterium	NA	0.639175	2.99088e-05	-0.409982	0.558161	0.756479	0.954563	0.37543	2.0754	0.354268	0.707492	0.626426	1
otu_597	851923	Prevotella	NA	0.618557	0.00339317	-1.03375	4.44023	0.108596	0.412765	-0.0460608	0.544531	0.761652	0.980784	0.496948	1
otu_598	4096489	Prevotella	NA	0.14433	4.97081e-06	-0.0953533	2.4703	0.290791	0.645063	-0.71712	3.14148	0.207891	0.556069	0.0992774	0.610403
otu_599	4329215	Streptococcus	NA	0.185567	1.00508e-05	-2.14045	1.29225	0.524071	0.829033	1.80455	0.594868	0.742722	0.969719	0.499494	1
otu_600	147566	Streptococcus	NA	0.402062	1.75344e-05	0.320333	0.981521	0.612161	0.876742	-0.968163	10.2852	0.00584257	0.0913239	0.993661	1
otu_601	4428382	Selenomonas	NA	0.56701	0.000145715	-0.397042	8.55788	0.0138574	0.165381	0.639215	2.90721	0.233726	0.586822	0.172675	0.745231
otu_602	4407481	Selenomonas	NA	0.175258	2.92398e-06	1.074	10.9683	0.00415201	0.0954733	0.763099	9.67148	0.00794081	0.110637	0.0883336	0.589543
otu_603	4434840	Neisseria	NA	0.371134	6.27902e-05	0.693258	3.12628	0.209477	0.560677	0.151046	0.565622	0.753662	0.97581	0.514986	1
otu_604	787890	Cardiobacterium	NA	0.505155	0.000200022	0.572107	0.171022	0.918043	1	0.194007	0.0719447	0.964667	1	0.61384	1
otu_605	4349867	NA	NA	0.113402	1.08035e-05	0.614124	12.1959	0.00224749	0.0677829	1.20539	9.19623	0.0100708	0.12632	0.127427	0.675156
otu_606	4298460	Fusobacterium	NA	0.484536	2.04496e-05	0.482989	2.30586	0.31571	0.668668	-0.141905	1.63866	0.440727	0.781517	0.0111366	0.240133
otu_607	733819	Selenomonas	NA	0.103093	1.94681e-06	-0.630111	1.59449	0.450569	0.769227	Inf	1.42109e-13	1	1	1	1
otu_608	918029	Selenomonas	NA	0.134021	2.36656e-06	-0.0368998	0.509499	0.775111	0.959475	2.04108	0.62125	0.732989	0.962788	NA	NA
otu_609	4311302	Corynebacterium	NA	0.742268	0.000105734	-0.350024	0.297926	0.861601	0.984477	0.110021	3.61473	0.164086	0.491215	0.788669	1
otu_610	4373273	Prevotella	NA	0.453608	3.8223e-05	1.45228	4.09044	0.129352	0.438762	0.292868	4.79265	0.091052	0.372453	0.584935	1
otu_611	1016138	NA	NA	0.237113	6.72052e-05	-1.4589	9.07673	0.0106908	0.146849	-1.63866	1.56667	0.45688	0.797577	0.106004	0.625481
otu_612	239506	Prevotella	NA	0.268041	0.000132968	-0.935899	2.50667	0.285551	0.641374	1.0038	1.74136	0.418667	0.76094	0.180964	0.758153
otu_613	1135630	Prevotella	NA	0.628866	0.00223148	0.601964	1.9886	0.369981	0.71793	0.09876	1.74872	0.417128	0.759628	0.340461	0.932837
otu_614	1934190	Tannerella	NA	0.525773	0.00084357	1.14525	4.85079	0.0884433	0.372572	2.97641	13.3809	0.0012427	0.0375387	0.0291438	0.377716
otu_615	4309380	Corynebacterium	NA	0.247423	4.73971e-06	-0.702216	5.03336	0.0807271	0.358773	-0.736672	10.7232	0.00469336	0.0843974	0.00498144	0.160236
otu_616	4296057	Cardiobacterium	NA	0.154639	3.93784e-06	-0.291895	4.01943	0.134027	0.445428	-1.49961	10.4143	0.0054773	0.0897653	0.402034	0.971782
otu_617	867184	Actinomyces	NA	0.257732	7.36946e-06	1.46849	2.90663	0.233794	0.586142	3.37896	0.0415614	0.979434	1	NA	NA
otu_618	4361370	Leptotrichia	NA	0.103093	3.87943e-06	1.51258	0.245165	0.884633	0.992143	-0.66402	1.85549	0.395444	0.743528	NA	NA
otu_619	4311418	Streptococcus	NA	0.505155	3.10624e-05	-0.433289	1.77802	0.411062	0.745139	0.119096	1.28604	0.525703	0.84296	0.196228	0.783288
otu_620	245563	Capnocytophaga	NA	0.505155	0.000391491	2.24566	15.0341	0.000543721	0.0298142	-0.210551	3.89824	0.1424	0.461264	0.185321	0.766506
otu_621	1000735	Corynebacterium	NA	0.216495	4.03765e-06	-0.349058	0.157253	0.924385	1	-0.537972	0.249278	0.882816	1	0.62885	1
otu_622	189278	Dialister	NA	0.226804	4.76334e-06	-0.31683	5.4571	0.0653138	0.327659	0.154371	1.44476	0.485594	0.815814	0.217818	0.80245
otu_623	4464146	Fusobacterium	NA	0.123711	3.72178e-06	2.11357	1.65672	0.436766	0.75856	0.313829	0.0771959	0.962137	1	NA	NA
otu_624	4317788	Streptococcus	NA	0.103093	1.42781e-06	0.256532	9.62328	0.00813449	0.131734	-1.24106	7.84691	0.0197726	0.178416	0.580447	1
otu_625	750685	Catonella	NA	0.649485	0.000483405	-0.192203	5.54654	0.0624575	0.323944	-0.339421	6.15286	0.0461236	0.273246	0.0383299	0.416987
otu_626	714766	Moryella	NA	0.474227	5.75774e-05	1.72731	3.33463	0.188753	0.530088	0.811816	3.5889	0.166219	0.495363	0.536574	1
otu_627	1074462	Streptococcus	NA	0.371134	1.6812e-05	-0.892276	0.989716	0.609657	0.87587	0.639599	4.96057	0.0837196	0.358121	0.462932	1
otu_628	4312616	Fusobacterium	NA	0.742268	0.000269943	0.590808	1.19875	0.549153	0.843174	0.600219	4.55322	0.102631	0.392721	0.615753	1
otu_629	1927234	Leptotrichia	NA	0.443299	0.00148921	-1.7753	18.6694	8.83051e-05	0.0126733	-0.281404	16.3242	0.000285265	0.0160265	0.000287153	0.0356763
otu_630	4316075	Fusobacterium	NA	0.164948	2.56052e-06	0.344725	1.7465	0.417593	0.747518	1.03905	1.73761	0.419452	0.762026	0.323848	0.92198
otu_631	2901960	NA	NA	0.257732	5.07305e-05	-0.469837	4.68401	0.0961345	0.388441	1.85347	8.23092	0.0163184	0.165382	0.526222	1
otu_632	4357351	Selenomonas	NA	0.103093	1.62895e-06	0.837796	1.99057	0.369618	0.717848	Inf	NA	NA	NA	1	1
otu_633	1041574	NA	NA	0.14433	1.82664e-06	0.686693	0.878268	0.644594	0.893439	1.96875	0.112197	0.945446	1	1	1
otu_634	4384860	Selenomonas	NA	0.14433	2.13945e-06	2.83865	5.12051	0.0772849	0.353379	1.71184	0.528034	0.767961	0.984027	NA	NA
otu_635	539951	Actinomyces	NA	0.103093	1.30209e-05	3.01973	1.3497	0.509233	0.818629	Inf	7.10543e-14	1	1	NA	NA
otu_636	4312795	Streptococcus	NA	0.546392	3.06328e-05	-0.39456	1.00702	0.604406	0.872043	0.125989	1.63294	0.44199	0.781997	0.501923	1
otu_637	43915	Tannerella	NA	0.494845	6.11648e-05	1.23822	3.82397	0.147787	0.464218	-0.613791	2.87861	0.237093	0.588282	0.461956	1
otu_638	908375	Fusobacterium	NA	0.206186	3.89074e-06	-0.111712	0.817725	0.664406	0.90265	1.65663	1.18296	0.553508	0.858813	1	1
otu_639	4451397	Cardiobacterium	NA	0.28866	1.08299e-05	-0.367482	0.502501	0.777827	0.95956	-1.7715	13.6091	0.00110871	0.0352016	0.556724	1
otu_640	92134	Leptotrichia	NA	0.721649	0.00160578	0.620558	7.02839	0.0297718	0.235571	0.261668	5.0702	0.0792539	0.349279	0.120416	0.659357
otu_641	1048468	Actinomyces	NA	0.319588	7.03218e-06	0.313351	5.79979	0.055029	0.305782	2.30683	0.938277	0.625541	0.90544	1	1
otu_642	790466	Anaerovorax	NA	0.154639	3.8066e-05	-1.52897	6.2473	0.0439963	0.278537	1.05101	1.51037	0.469923	0.803601	0.170936	0.745231
otu_643	927328	NA	NA	0.216495	4.97867e-06	-0.997433	2.95354	0.228374	0.58134	0.643085	3.71781	0.155843	0.480874	0.228343	0.817587
otu_644	1057002	Streptococcus	NA	0.371134	3.79398e-05	-0.297514	0.601788	0.740156	0.944658	0.237927	8.37593	0.0151771	0.15856	0.605297	1
otu_645	22951	Prevotella	NA	0.587629	0.00632678	1.79029	3.53874	0.17044	0.500263	-0.186804	0.0875282	0.95718	1	0.814624	1
otu_646	236623	Leptotrichia	NA	0.814433	0.0188974	-0.179999	0.0670712	0.96702	1	-0.624309	0.0782074	0.961651	1	0.976687	1
otu_647	698224	Eikenella	NA	0.247423	1.34888e-05	0.404926	6.40369	0.0406871	0.270511	-0.35628	10.1958	0.00610942	0.0937364	0.00244492	0.129545
otu_648	4367733	Capnocytophaga	NA	0.195876	4.21454e-06	-0.338818	2.32132	0.313279	0.666598	Inf	NA	NA	NA	1	1
otu_649	929486	Fusobacterium	NA	0.886598	0.00508836	0.570181	1.0541	0.590345	0.863558	1.92171	4.42108	0.109641	0.406438	0.772998	1
otu_650	248081	Capnocytophaga	NA	0.28866	0.000217557	-0.793335	1.81742	0.403044	0.740932	0.103346	1.82945	0.400626	0.746171	0.0745891	0.544356
otu_651	971557	Streptococcus	NA	0.391753	1.19192e-05	-0.70331	3.06724	0.215754	0.567774	0.647304	0.639432	0.726355	0.961085	0.689869	1
otu_652	225558	[Prevotella]	NA	0.113402	1.0379e-05	-0.22146	14.1044	0.000865507	0.0383217	-1.18092	14.6185	0.00066931	0.0277559	0.0029006	0.137511
otu_653	4308396	NA	NA	0.309278	4.41478e-05	1.70226	7.80979	0.020143	0.19726	-0.450307	7.33298	0.025566	0.198615	0.00345732	0.144846
otu_654	4321186	NA	NA	0.309278	1.27835e-05	-0.0537111	2.80554	0.245915	0.599237	0.0425223	5.466	0.0650239	0.319772	0.169392	0.745231
otu_655	529453	Fusobacterium	NA	0.979381	0.00883238	-0.0692396	0.499986	0.778806	0.95956	-0.258872	0.588255	0.745181	0.972205	0.450018	1
otu_656	571873	NA	NA	0.309278	0.00139895	-3.50915	8.45755	0.0145702	0.167982	-2.89269	7.25117	0.0266335	0.202811	0.00506991	0.160236
otu_657	149234	NA	NA	0.154639	0.000503411	7.58417	8.14295	0.0170522	0.183688	-4.63632	9.9744	0.00682475	0.099769	0.0710211	0.533083
otu_658	243209	Fusobacterium	NA	0.113402	1.55778e-06	1.70757	1.76773	0.413183	0.74552	Inf	5.68434e-14	1	1	1	1
otu_659	1065569	NA	NA	0.608247	0.00175581	1.38161	3.24628	0.197278	0.541962	-0.561376	4.13618	0.126427	0.434984	0.342404	0.935315
otu_660	590796	Lactobacillus	NA	0.175258	0.000535892	-1.43745	7.71483	0.0211226	0.199347	-0.0540796	6.16586	0.0458248	0.271872	0.0426626	0.431191
otu_661	4296196	Capnocytophaga	NA	0.536082	1.80991e-05	-0.547361	1.3202	0.516799	0.825084	-0.119027	9.12084	0.0104577	0.128788	0.413859	0.979719
otu_662	4350393	Campylobacter	NA	0.525773	2.25607e-05	0.193518	1.24494	0.536618	0.837609	-0.352862	2.17656	0.336796	0.690934	0.777065	1
otu_663	4298863	Campylobacter	NA	0.42268	5.93197e-05	-2.7917	21.5001	2.14439e-05	0.00594995	1.01454	0.428327	0.807216	1	0.606134	1
otu_664	4432433	Dialister	NA	0.113402	1.31789e-06	-0.252399	4.71588	0.0946148	0.384933	1.1451	0.215564	0.897823	1	1	1
otu_665	92123	Actinomyces	NA	0.453608	3.81809e-05	0.225935	1.49111	0.47447	0.788455	0.141732	1.83068	0.40038	0.746055	0.396684	0.971782
otu_666	4326219	Campylobacter	NA	0.134021	2.58039e-06	-2.12243	2.2327	0.327473	0.680672	Inf	7.95808e-13	1	1	1	1
otu_667	4454621	Prevotella	NA	0.412371	1.92041e-05	0.219288	2.61102	0.271035	0.6267	0.602389	2.08077	0.353319	0.70629	0.595191	1
otu_668	4368771	Selenomonas	NA	0.103093	2.61579e-06	2.37249	0.00413747	0.997933	1	-1.85762	5.20562	0.0740651	0.339347	NA	NA
otu_669	4295145	Selenomonas	NA	0.402062	6.91615e-05	0.359298	12.323	0.00210908	0.065022	-0.824499	11.7084	0.00286776	0.0654751	0.000101781	0.0229197
otu_670	4296514	Corynebacterium	NA	0.752577	0.000115345	-0.541044	2.19807	0.333193	0.686849	-0.166229	1.8589	0.39477	0.743441	0.67547	1
otu_671	1064487	Leptotrichia	NA	0.226804	0.000238835	-0.797602	1.33598	0.512737	0.821023	-1.28048	0.468483	0.791171	0.99638	0.937025	1
otu_672	225935	Mycoplasma	NA	0.278351	0.000152529	0.84474	2.87242	0.237827	0.590595	0.0859606	2.96596	0.226961	0.581097	0.0987076	0.609987
otu_673	4309281	Corynebacterium	NA	0.216495	3.79357e-06	-1.3356	1.47975	0.477174	0.790919	-0.19428	2.92918	0.231173	0.582934	NA	NA
otu_674	4406185	Leptotrichia	NA	0.175258	5.32235e-06	-1.28449	1.35112	0.508872	0.818364	-0.72183	0.789547	0.673833	0.932206	0.623134	1
otu_675	4372733	NA	NA	0.216495	9.98819e-06	3.91308	0.95328	0.620866	0.883434	-2.45076	10.0245	0.00665581	0.0980043	NA	NA
otu_676	624858	NA	NA	0.298969	7.6821e-06	-2.12663	6.43436	0.0400678	0.269756	-2.56867	21.477	2.16938e-05	0.00267162	0.015179	0.280462
otu_677	4427146	Campylobacter	NA	0.134021	2.92162e-06	0.431319	6.4259	0.0402377	0.269756	0.459432	6.17735	0.0455622	0.271872	1	1
otu_678	946034	Streptococcus	NA	0.412371	2.26599e-05	0.169296	1.23121	0.540314	0.838537	-1.04665	8.51246	0.0141757	0.15445	0.905427	1
otu_679	3756908	NA	NA	0.278351	0.000104921	-1.26832	0.91984	0.631334	0.886297	4.02191	0.718429	0.698225	0.949455	0.41108	0.976548
otu_680	72347	NA	NA	0.237113	2.22972e-05	0.938277	7.42752	0.0243856	0.214642	-1.19646	7.5514	0.022921	0.189717	0.00484603	0.160236
otu_681	4295219	Streptococcus	NA	0.680412	4.92429e-05	0.0809747	0.60494	0.73899	0.943749	-0.00103923	0.198219	0.905644	1	0.969755	1
otu_682	553611	Bifidobacterium	NA	0.43299	0.000499004	-1.07531	2.45559	0.292938	0.647489	4.64275	3.89604	0.142556	0.461264	0.774522	1
otu_683	594001	Mycoplasma	NA	0.134021	5.83545e-05	2.8656	0.392815	0.821677	0.97154	7.03333	4.98952	0.0825164	0.35524	NA	NA
otu_684	942193	NA	NA	0.649485	0.001975	0.569763	0.202366	0.903767	1	-1.42064	3.81967	0.148105	0.469248	0.869055	1
otu_685	68345	TG5	NA	0.649485	0.00267265	0.817841	0.342857	0.842461	0.977621	1.18626	2.31656	0.314026	0.668518	0.420373	0.986069
otu_686	247733	Selenomonas	NA	0.505155	0.000245603	4.19826	2.46946	0.290914	0.645063	2.01959	1.07147	0.585239	0.881638	0.232347	0.819928
otu_687	3228684	Haemophilus	NA	0.113402	1.7126e-06	1.54287	5.70967	0.0575652	0.312392	0.730668	11.5354	0.00312692	0.0686909	1	1
otu_688	653753	NA	NA	0.113402	0.000114636	1.7416	4.01516	0.134313	0.445428	2.90974	4.80322	0.0905721	0.37241	0.467343	1
otu_689	4302123	Leptotrichia	NA	0.463918	0.000211548	-1.25222	1.24697	0.536072	0.837609	-0.867123	0.682768	0.710786	0.953989	0.585273	1
otu_690	1065974	NA	NA	0.56701	4.49145e-05	-0.0890114	0.0130658	0.993488	1	-0.627714	4.76852	0.0921571	0.372453	0.788037	1
otu_691	368850	Selenomonas	NA	0.536082	0.000345491	-0.0802841	7.72542	0.021011	0.199198	0.639829	4.4742	0.106767	0.400117	0.0515573	0.464402
otu_692	4294773	Fusobacterium	NA	0.226804	3.91747e-06	0.612496	3.91726	0.141051	0.455836	-0.606869	5.6625	0.0589392	0.303201	0.733607	1
otu_693	1098801	Neisseria	NA	0.278351	1.97632e-05	1.20414	3.04138	0.218561	0.570148	-0.860537	3.46527	0.176818	0.512827	0.117439	0.649965
otu_694	772273	Leptotrichia	NA	0.639175	0.00358348	-0.205922	5.10439	0.0779103	0.353379	1.47293	5.46363	0.065101	0.319772	0.0307216	0.387137
otu_695	754684	TG5	NA	0.773196	0.00743671	0.402119	0.826194	0.661598	0.90265	1.52941	5.22556	0.0733305	0.339154	0.808953	1
otu_696	86815	Leptotrichia	NA	0.206186	6.42317e-06	1.11359	2.27399	0.320781	0.673947	1.832	0.221183	0.895304	1	0.999999	1
otu_697	4322997	NA	NA	0.247423	2.4089e-05	-0.42984	0.858482	0.651003	0.897177	0.0811251	0.884447	0.642606	0.915966	0.33594	0.930355
otu_698	70628	Leptotrichia	NA	0.381443	5.948e-05	-0.7227	0.169839	0.918586	1	-1.63289	0.604801	0.739042	0.966964	0.957591	1
otu_699	1032090	Porphyromonas	NA	0.298969	1.11836e-05	-1.53779	4.98539	0.0826867	0.360358	1.0841	0.220293	0.895703	1	0.858993	1
otu_700	4459669	Selenomonas	NA	0.721649	0.00237503	0.850387	2.2347	0.327146	0.680672	-1.63001	1.5726	0.455527	0.796669	0.615519	1
otu_701	105593	NA	NA	0.206186	5.0723e-06	-0.478134	0.620882	0.733124	0.94046	-0.9927	5.24537	0.0726078	0.339154	0.292598	0.898959
otu_702	4463642	Neisseria	NA	0.309278	2.26869e-05	0.732722	1.08542	0.581172	0.858373	0.62667	1.2801	0.527265	0.84296	0.437395	0.999323
otu_703	42877	Treponema	NA	0.103093	1.25207e-05	-0.435004	2.6928	0.260176	0.616307	-1.86979	2.73521	0.254716	0.608205	0.446177	1
otu_704	4305963	Prevotella	NA	0.340206	1.88541e-05	1.34201	3.43377	0.179625	0.517012	0.725569	1.09566	0.578203	0.876144	0.717101	1
otu_705	502915	Prevotella	NA	0.690722	0.00333122	-0.421222	1.91298	0.38424	0.726582	3.36622	8.80351	0.0122558	0.141809	0.747398	1
otu_706	703467	Streptococcus	NA	0.164948	3.30716e-06	0.469796	2.58563	0.274497	0.629578	0.570682	1.2197	0.543432	0.852956	0.766589	1
otu_707	4351368	Prevotella	NA	0.56701	0.000380888	2.39843	10.4275	0.00544123	0.107536	1.93557	1.30573	0.520553	0.841723	0.496865	1
otu_708	4399781	Prevotella	NA	0.309278	0.000399627	1.98011	6.46342	0.0394899	0.269296	0.850742	8.3378	0.0154693	0.160786	0.0349928	0.400251
otu_709	4388400	Streptococcus	NA	0.412371	1.10768e-05	-0.49792	6.15409	0.0460952	0.279255	0.533449	2.94926	0.228864	0.581097	0.597498	1
otu_710	1048146	Capnocytophaga	NA	0.742268	0.000122227	-0.363804	3.64409	0.161694	0.487097	0.757094	3.64038	0.161995	0.487664	0.38333	0.962643
otu_711	764968	Prevotella	NA	0.185567	6.34615e-06	1.45193	0.249821	0.882576	0.991974	1.49691	0.227369	0.89254	1	0.314167	0.911527
otu_712	522025	Streptococcus	NA	0.329897	1.0523e-05	-0.390197	3.33693	0.188537	0.529838	0.710108	1.04947	0.591713	0.883439	0.872176	1
otu_713	569584	NA	NA	0.536082	0.000491935	0.151631	0.14213	0.931401	1	0.423745	0.191002	0.908918	1	0.846419	1
otu_714	574200	NA	NA	0.71134	0.000496195	-0.0381764	2.85753	0.239605	0.592534	-1.20247	4.88602	0.0868987	0.365208	0.0565028	0.48587
otu_715	4413657	Capnocytophaga	NA	0.360825	1.72468e-05	0.374466	1.06376	0.587499	0.861573	1.13049	2.1339	0.344056	0.697031	0.404707	0.971782
otu_716	563867	NA	NA	0.14433	9.46165e-06	1.54603	0.382902	0.82576	0.972775	-0.31308	0.688153	0.708875	0.952982	0.419511	0.985331
otu_717	4311092	Actinomyces	NA	0.340206	7.94183e-06	-0.920712	6.57152	0.0374122	0.261387	0.525195	1.51299	0.469308	0.803399	0.607274	1
otu_718	4296858	Cardiobacterium	NA	0.247423	1.31259e-05	-0.419466	3.30774	0.191308	0.532423	0.0677828	0.897573	0.638402	0.913223	0.488467	1
otu_719	83011	NA	NA	0.103093	2.47562e-06	-1.12249	9.61122	0.00818371	0.132018	-0.0876263	7.19863	0.0273424	0.205749	0.0175283	0.302174
otu_720	4317606	Streptococcus	NA	0.154639	3.479e-06	0.583986	2.80678	0.245762	0.599237	-0.299656	2.10507	0.349052	0.702631	0.310837	0.909947
otu_721	940617	Fusobacterium	NA	0.195876	3.92324e-06	-1.1916	5.36877	0.068263	0.336402	0.885971	2.40597	0.300296	0.656131	0.36893	0.954698
otu_722	4304983	Prevotella	NA	0.484536	0.000258353	0.502266	2.93253	0.230786	0.583672	-0.0175777	1.3695	0.504216	0.828861	0.231732	0.819928
otu_723	4354392	Cardiobacterium	NA	0.113402	3.10671e-06	-1.51635	0.514365	0.773227	0.958074	0.639155	2.18337	0.335651	0.689977	0.00612011	0.180438
otu_724	1085832	Streptococcus	NA	0.690722	0.000400062	1.17431	4.42543	0.109403	0.413328	-0.438592	2.66748	0.26349	0.620048	0.195122	0.783288
otu_725	949045	Streptococcus	NA	0.216495	4.88384e-06	-0.545618	5.25735	0.0721739	0.346468	0.394156	2.38804	0.303001	0.658315	0.151357	0.723263
otu_726	4377731	Neisseria	NA	0.329897	2.529e-05	0.790994	3.71456	0.156096	0.479818	0.120198	2.44128	0.295041	0.652366	0.833485	1
otu_727	4350387	NA	NA	0.206186	8.16247e-06	-0.0203698	4.03525	0.132971	0.444161	-1.50233	4.26242	0.118694	0.421653	0.198233	0.784258
otu_728	246501	Prevotella	NA	0.71134	0.0013093	0.261663	0.197546	0.905948	1	0.677654	1.27823	0.527758	0.843417	0.643643	1
otu_729	2322946	TG5	NA	0.226804	9.05156e-06	0.815007	0.429326	0.806813	0.966678	1.93054	1.07062	0.585488	0.881638	1	1
otu_730	92043	NA	NA	0.103093	8.32398e-06	0.986919	0.330887	0.847518	0.977621	1.50816	0.340037	0.843649	1	NA	NA
otu_731	2761928	NA	NA	0.247423	2.29752e-05	0.598646	16.6412	0.000243448	0.021109	-0.0788832	15.0939	0.000527721	0.0241599	0.00022832	0.0329054
otu_732	642525	Selenomonas	NA	0.123711	3.45479e-06	2.07759	0.50134	0.778279	0.95956	-1.64245	1.96327	0.374697	0.725012	NA	NA
otu_733	907056	NA	NA	0.350515	0.000217566	0.0641671	0.414203	0.812937	0.967326	0.724749	5.45579	0.0653566	0.319842	0.808553	1
otu_734	4310943	NA	NA	0.247423	8.92831e-06	0.0871228	0.251448	0.881858	0.991435	1.07761	1.5405	0.462898	0.799814	0.283058	0.891326
otu_735	1526277	Porphyromonas	NA	0.113402	0.000104911	0.963803	0.819458	0.66383	0.90265	2.52978	8.44319	0.0146752	0.157203	0.999999	1
otu_736	1084547	Aggregatibacter	NA	0.113402	6.363e-06	0.151452	0.0529737	0.973861	1	0.0141696	0.229897	0.891412	1	0.142921	0.712471
otu_737	72580	Selenomonas	NA	0.123711	2.18574e-06	1.8601	0.031675	0.984287	1	-0.576108	0.219079	0.896247	1	1	1
otu_738	933395	Corynebacterium	NA	0.402062	8.12777e-06	-0.091042	1.59995	0.44934	0.768472	-0.628397	3.50467	0.173369	0.507616	0.388911	0.963944
otu_739	1080820	Corynebacterium	NA	1	0.0539088	-0.267685	0.960763	0.618547	0.880436	0.235563	1.09351	0.578825	0.876432	0.3672	0.952499
otu_740	1754876	Fusobacterium	NA	0.443299	1.51261e-05	0.969765	0.210441	0.900126	1	0.0450777	3.07253	0.215183	0.568229	0.26271	0.871186
otu_741	4418243	Prevotella	NA	0.319588	9.76544e-06	1.71931	4.48049	0.106432	0.410981	-0.0126113	2.19291	0.334054	0.688784	0.284654	0.891326
otu_742	12560	Actinomyces	NA	0.731959	0.000280846	-0.860003	0.918848	0.631647	0.886351	-1.10007	8.87143	0.0118466	0.139938	0.981282	1
otu_743	1103769	Streptococcus	NA	0.237113	6.57972e-06	-1.08994	5.1269	0.0770384	0.353379	0.848904	2.15006	0.341288	0.695584	0.633678	1
otu_744	151451	Streptococcus	NA	0.185567	4.20325e-06	1.51563	0.557977	0.756549	0.954563	1.49891	2.86806	0.238347	0.58884	NA	NA
otu_745	4325676	Neisseria	NA	0.247423	1.50402e-05	1.67613	5.73622	0.0568062	0.31108	0.229439	1.2167	0.544248	0.852956	0.366074	0.95231
otu_746	4308886	Corynebacterium	NA	0.773196	9.46289e-05	-0.433094	2.20254	0.332449	0.685995	0.0873329	0.764133	0.68245	0.937567	0.623618	1
otu_747	1070299	Neisseria	NA	0.701031	0.00504233	1.21733	3.35455	0.186883	0.52728	0.110671	0.368738	0.831629	1	0.586011	1
otu_748	4335578	NA	NA	0.206186	8.1224e-06	0.84471	0.841292	0.656623	0.900153	0.459588	2.82051	0.244081	0.596838	0.431115	0.993206
otu_749	4304130	Corynebacterium	NA	0.587629	2.56997e-05	0.218079	2.38046	0.304152	0.657942	0.507056	0.40744	0.815691	1	0.497361	1
otu_750	4454219	Prevotella	NA	0.175258	3.24444e-06	1.14302	1.0275	0.598249	0.869383	0.351758	2.44228	0.294894	0.652366	0.0111989	0.240133
otu_751	605636	Porphyromonas	NA	0.206186	7.35486e-06	-0.374735	0.413544	0.813205	0.967326	-1.02135	5.05944	0.0796815	0.349346	0.154206	0.723845
otu_752	915212	Selenomonas	NA	0.195876	8.47173e-05	-1.59075	0.456393	0.795968	0.963721	-0.418345	0.982593	0.611833	0.894099	NA	NA
otu_753	4307186	Corynebacterium	NA	0.340206	7.72097e-06	-0.301373	4.34888	0.113672	0.419046	-1.47253	7.93881	0.0188847	0.17629	0.285202	0.891326
otu_754	1070585	Selenomonas	NA	0.474227	1.85863e-05	-0.394142	0.353001	0.838199	0.977364	0.429234	0.288164	0.865817	1	0.298424	0.902109
otu_755	465140	Streptococcus	NA	0.185567	3.77511e-06	0.0943159	0.398371	0.819398	0.970223	0.185257	0.645542	0.72414	0.959409	0.523484	1
otu_756	588386	DA101	NA	0.123711	2.17568e-06	-0.504461	0.327143	0.849106	0.978646	-1.08813	2.31681	0.313986	0.668518	1	1
otu_757	878335	Streptococcus	NA	0.371134	9.82287e-06	-0.429424	2.38964	0.302759	0.656863	-0.531568	1.68212	0.431254	0.774296	0.173112	0.745231
otu_758	963376	Porphyromonas	NA	0.649485	0.000168958	-1.01361	4.8902	0.0867174	0.368284	0.937732	2.02594	0.363138	0.715363	0.847161	1
otu_759	520236	Streptococcus	NA	0.319588	1.12837e-05	-0.627204	1.43113	0.488916	0.802389	0.867959	0.216414	0.897442	1	0.348494	0.942238
otu_760	4391912	Cardiobacterium	NA	0.298969	1.22929e-05	-0.327208	1.00979	0.60357	0.871976	-1.42645	4.63004	0.0987643	0.385746	0.437325	0.999323
otu_761	236512	Treponema	NA	0.319588	0.000110973	0.131436	3.34166	0.188091	0.528942	-0.10562	3.42593	0.18033	0.515374	0.0239355	0.348395
otu_762	4313483	Cardiobacterium	NA	0.103093	3.49468e-06	-0.154031	5.66996	0.0587196	0.315851	-2.60084	13.5662	0.00113274	0.0354112	0.0197574	0.312544
otu_763	970868	Neisseria	NA	0.57732	0.000873326	1.57298	4.16732	0.124474	0.434352	1.93514	2.31225	0.314704	0.66961	0.431133	0.993206
otu_764	334233	Capnocytophaga	NA	0.268041	7.76436e-06	-0.344049	2.11566	0.347209	0.70041	1.06332	0.780731	0.67681	0.933639	0.451233	1
otu_765	251235	Selenomonas	NA	0.969072	0.0127764	0.698509	1.95196	0.376823	0.720883	0.648719	1.00458	0.605142	0.890232	0.697433	1
otu_766	4466921	NA	NA	0.134021	4.39546e-05	1.91835	1.98306	0.371009	0.718205	3.44927	1.2156	0.544547	0.852956	0.621616	1
otu_767	63015	Treponema	NA	0.360825	0.00110876	1.32722	0.106988	0.947912	1	1.26572	10.1308	0.00631148	0.0948917	0.887128	1
otu_768	980100	Prevotella	NA	0.474227	0.0002277	-0.234684	0.118785	0.942337	1	-0.311223	0.166193	0.920262	1	0.691833	1
otu_769	4295788	Streptococcus	NA	0.463918	1.83989e-05	-0.362048	2.55507	0.278724	0.633597	0.306545	0.172931	0.917167	1	0.493556	1
otu_770	1033630	Leptotrichia	NA	0.463918	0.0003727	0.414659	6.1943	0.0451778	0.278598	0.266291	3.10202	0.212034	0.563574	0.0965873	0.608061
otu_771	1072503	Fusobacterium	NA	0.134021	2.49384e-06	1.84114	0.85313	0.652747	0.898094	1.42885	0.246867	0.883881	1	1	1
otu_772	4308247	Leptotrichia	NA	0.618557	0.000426316	-0.585932	4.1374	0.12635	0.437402	1.9228	6.93522	0.0311915	0.221795	0.0644213	0.509644
otu_773	4375664	Megasphaera	NA	0.474227	0.000745998	-0.0653837	0.0954084	0.953416	1	2.50904	0.357328	0.836387	1	0.910279	1
otu_774	938948	Fusobacterium	NA	0.680412	0.000567492	-1.23698	8.36939	0.0152269	0.172177	0.854584	0.165718	0.920481	1	0.895722	1
otu_775	4309160	Neisseria	NA	0.515464	0.00245069	-2.67925	3.70019	0.157222	0.480792	-1.19729	4.31633	0.115537	0.415883	NA	NA
otu_776	4413572	Selenomonas	NA	0.113402	2.17622e-06	-0.637709	0.105714	0.948516	1	1.35704	0.481395	0.786079	0.992972	NA	NA
otu_777	4304373	Capnocytophaga	NA	0.226804	9.00117e-06	-1.53009	0.487138	0.783825	0.959936	1.7395	3.18456	0.203461	0.551525	0.529477	1
otu_778	224633	NA	NA	0.113402	1.02526e-06	0.999807	0.195822	0.90673	1	1.02952	0.185948	0.911217	1	1	1
otu_779	219747	Streptococcus	NA	0.43299	1.69698e-05	-0.284296	0.335523	0.845555	0.977621	-0.311799	0.301258	0.860167	1	0.548329	1
otu_780	851798	Cardiobacterium	NA	0.762887	0.0045777	-0.421228	2.14135	0.342777	0.695243	-0.888234	8.02617	0.0180775	0.174093	0.499987	1
otu_781	149436	Streptococcus	NA	0.175258	5.19333e-06	-1.08477	1.66076	0.435884	0.758462	-0.778933	4.05048	0.131962	0.443219	0.217697	0.80245
otu_782	368199	Selenomonas	NA	0.639175	0.000135849	0.533305	0.548822	0.76002	0.955983	-0.251733	1.75444	0.415938	0.758812	0.611023	1
otu_783	911990	Streptococcus	NA	0.298969	9.73446e-06	-0.711649	0.331404	0.847299	0.977621	-1.07666	0.454507	0.796719	0.999334	0.909644	1
otu_784	149558	[Prevotella]	NA	0.463918	8.04599e-05	0.762361	7.28839	0.0261424	0.226205	-1.21905	3.5707	0.167738	0.498674	0.40365	0.971782
otu_785	2819725	Streptococcus	NA	0.154639	2.45806e-06	0.276301	0.105888	0.948433	1	-0.308129	0.0842669	0.958742	1	0.685656	1
otu_786	952941	Porphyromonas	NA	0.154639	3.57303e-06	-1.06284	11.1858	0.00372425	0.0914112	-0.540287	6.34775	0.0418412	0.260955	0.00158465	0.100234
otu_787	1105838	NA	NA	0.896907	0.00115163	-0.472772	0.367531	0.832131	0.975036	0.11107	0.173274	0.91701	1	0.402116	0.971782
otu_788	4305004	Prevotella	NA	0.505155	4.3133e-05	0.556117	0.325789	0.849681	0.978646	0.638238	0.166306	0.92021	1	0.284587	0.891326
otu_789	4310849	NA	NA	0.329897	1.33614e-05	-0.496535	2.38341	0.303702	0.657653	0.0537166	1.34336	0.510851	0.835116	0.502676	1
otu_790	4301030	Dialister	NA	0.134021	2.60227e-06	0.426497	0.869235	0.647512	0.895331	2.1868	1.25822	0.533066	0.846904	NA	NA
otu_791	170085	Streptococcus	NA	0.268041	5.35986e-06	-0.977649	4.93017	0.0850015	0.365254	1.45069	0.0810229	0.960298	1	NA	NA
otu_792	927895	NA	NA	0.185567	4.1727e-06	-0.0140773	7.06868	0.0291781	0.23493	-0.47325	6.42071	0.0403423	0.256174	0.981687	1
otu_793	4398944	Prevotella	NA	0.453608	2.31241e-05	0.66479	1.48321	0.476348	0.790179	0.957019	2.52271	0.283269	0.641698	0.0128619	0.254871
otu_794	938545	Parvimonas	NA	0.474227	0.000147292	-0.599949	1.13457	0.567063	0.851041	1.3977	0.363362	0.833867	1	0.608762	1
otu_795	565136	Scardovia	NA	0.639175	0.00558461	0.0280463	10.3253	0.00572644	0.111371	-1.94388	6.49747	0.0388232	0.250862	0.0553461	0.483017
otu_796	240049	Prevotella	NA	0.134021	1.00913e-05	3.8213	1.51924	0.467845	0.784516	-0.215352	0.469947	0.790592	0.99596	1	1
otu_797	280567	Prevotella	NA	0.628866	0.000616196	0.509044	0.576465	0.749587	0.950573	0.0625989	0.983092	0.61168	0.894099	0.882612	1
otu_798	4321547	Fusobacterium	NA	0.185567	2.5729e-06	1.30485	5.71006	0.057554	0.312392	-0.487712	3.71393	0.156146	0.481105	0.338159	0.932202
otu_799	1056371	Streptococcus	NA	0.123711	2.16418e-06	-0.270834	0.179296	0.914253	1	-0.771583	0.214037	0.898509	1	1	1
otu_800	454998	Streptococcus	NA	0.42268	1.70659e-05	-0.162848	4.07384	0.13043	0.439199	0.17078	1.85572	0.395399	0.743528	0.952957	1
otu_801	416537	Campylobacter	NA	0.814433	0.00280968	-0.709916	2.16868	0.338124	0.691468	0.108893	1.73406	0.420197	0.762697	0.549193	1
otu_802	1644	TG5	NA	0.103093	2.69219e-06	-0.444739	7.90572	0.0191997	0.194222	0.676253	2.69557	0.259815	0.61496	NA	NA
otu_803	545772	Prevotella	NA	0.505155	0.000320469	-0.189482	0.616239	0.734827	0.94117	0.471351	3.67343	0.15934	0.486228	0.802213	1
otu_804	3414078	Streptococcus	NA	0.484536	2.62263e-05	-0.290538	2.11749	0.346891	0.700176	0.00175235	0.585219	0.746314	0.972671	0.570921	1
otu_805	28952	[Prevotella]	NA	0.340206	1.56357e-05	1.92927	10.4236	0.00545172	0.107536	-0.505885	0.012884	0.993579	1	0.873005	1
otu_806	547853	NA	NA	0.123711	7.81487e-06	-1.18296	6.21737	0.0446597	0.278598	1.09815	1.23289e-05	0.999994	1	NA	NA
otu_807	1090602	Streptococcus	NA	0.268041	5.91642e-06	-0.525832	1.55718	0.459054	0.775872	-0.373447	1.75153	0.416543	0.759117	0.146593	0.71577
otu_808	987558	Selenomonas	NA	0.845361	0.00105645	-0.575425	5.09901	0.0781202	0.353721	0.245209	1.12123	0.570858	0.870533	0.8413	1
otu_809	292356	Selenomonas	NA	0.824742	0.00267492	0.182155	2.78037	0.249029	0.603293	-0.608365	5.02471	0.0810771	0.351392	0.263784	0.871186
otu_810	4378932	Fusobacterium	NA	0.226804	4.37923e-06	-0.298536	0.152607	0.926535	1	-0.296433	0.290339	0.864876	1	0.778257	1
otu_811	584516	NA	NA	0.216495	8.90325e-06	1.19286	3.52442	0.171665	0.502666	-1.20329	3.27721	0.194251	0.537396	0.222675	0.812038
otu_812	521803	Prevotella	NA	0.329897	0.00016755	3.08158	1.9093	0.384947	0.726598	-0.34998	0.000557209	0.999721	1	NA	NA
otu_813	566233	Actinomyces	NA	0.762887	0.00152705	-1.2991	11.3801	0.00337947	0.0868231	-1.37685	7.7589	0.0206622	0.18215	0.01035	0.239046
otu_814	852312	Schwartzia	NA	0.185567	0.000160436	-0.017247	3.99271	0.135829	0.447291	-1.59159	2.82255	0.243832	0.596838	0.0572379	0.488692
otu_815	561935	Actinomyces	NA	0.134021	4.79474e-06	0.392113	1.09222	0.5792	0.856655	0.772607	0.693201	0.707088	0.952604	0.567269	1
otu_816	257965	NA	NA	0.14433	2.54584e-05	-0.680901	0.933754	0.626957	0.884817	5.80992	1.90024	0.386695	0.735785	1	1
otu_817	994888	Streptococcus	NA	0.360825	1.33325e-05	0.153569	0.332544	0.846816	0.977621	1.34618	1.74465	0.417978	0.760543	0.230585	0.818519
otu_818	42280	Actinomyces	NA	0.350515	1.07742e-05	-0.463191	5.27169	0.0716584	0.344789	1.58276	0.465746	0.792254	0.996894	0.168345	0.743077
otu_819	4302743	Actinomyces	NA	0.453608	1.43135e-05	0.241262	5.49004	0.0642472	0.325997	-0.218877	6.93156	0.0312487	0.221795	0.154225	0.723845
otu_820	942534	NA	NA	0.845361	0.00468057	-0.365226	1.62679	0.44335	0.764068	0.281944	2.04407	0.359862	0.713836	0.124308	0.671486
otu_821	4352146	Cardiobacterium	NA	0.237113	2.73723e-05	2.16479	8.82598	0.0121189	0.156428	1.58062	4.18752	0.123223	0.42983	0.0455037	0.438369
otu_822	1129380	Prevotella	NA	0.113402	2.17904e-06	-0.482549	0.190903	0.908962	1	-0.931664	2.88922	0.235838	0.588282	0.309718	0.909466
otu_823	4472050	NA	NA	0.237113	1.6577e-05	-0.168567	14.1436	0.000848685	0.0379809	-0.781356	9.56296	0.00838359	0.11357	0.0340088	0.39527
otu_824	1054067	Catonella	NA	0.154639	6.22068e-06	-1.34308	0.931102	0.627789	0.884817	3.41804	0.450874	0.798167	0.999334	1	1
otu_825	952840	Streptococcus	NA	0.350515	1.29133e-05	-0.625715	1.63646	0.441211	0.763543	0.359047	0.0296684	0.985275	1	0.666139	1
otu_826	4302369	Leptotrichia	NA	0.319588	1.70831e-05	0.733246	0.986553	0.610622	0.876046	0.917855	2.02635	0.363064	0.715363	0.239614	0.831579
otu_827	948335	Corynebacterium	NA	0.309278	6.39024e-06	0.0105904	4.10289	0.128549	0.43802	1.82737	0.394282	0.821075	1	NA	NA
otu_828	4429674	Streptococcus	NA	0.412371	1.71619e-05	-0.740191	2.82046	0.244087	0.597934	-0.101733	2.56019	0.278011	0.637228	0.352394	0.945403
otu_829	4429677	Corynebacterium	NA	0.773196	9.16899e-05	-0.233486	0.721623	0.69711	0.918821	0.10786	1.60771	0.4476	0.788832	0.569113	1
otu_830	576969	CF231	NA	0.14433	2.20191e-06	-1.04362	1.75943	0.414902	0.74552	-1.30617	0.218911	0.896322	1	0.99426	1
otu_831	2438948	Scardovia	NA	0.164948	9.57229e-05	-3.35156	14.5	0.000710177	0.0345858	-0.0284699	8.80232	0.0122631	0.141809	0.0101627	0.236233
otu_832	894996	Actinomyces	NA	0.587629	3.03287e-05	-0.403165	3.88511	0.143337	0.458195	0.282701	0.360196	0.835188	1	0.872532	1
otu_833	4300193	Campylobacter	NA	0.175258	3.12986e-06	-1.17437	2.4592	0.29241	0.647346	1.12211	0.710787	0.700898	0.949724	0.238643	0.830753
otu_834	851782	NA	NA	0.278351	5.34457e-05	2.8626	3.38225	0.184312	0.522908	-0.315743	1.70826	0.425653	0.767801	0.151739	0.723845
otu_835	515747	Prevotella	NA	0.42268	1.75698e-05	-0.100959	1.26722	0.530673	0.833763	0.209899	0.626483	0.731073	0.962519	0.242029	0.83368
otu_836	731177	Streptococcus	NA	0.123711	1.65919e-06	-1.32453	0.522746	0.769993	0.958074	-0.148988	2.95502	0.228205	0.581097	1	1
otu_837	894358	NA	NA	0.247423	6.71101e-06	-0.821833	0.455358	0.79638	0.963721	0.693431	0.891236	0.640428	0.914457	0.613821	1
otu_838	4457085	NA	NA	0.195876	0.000157627	-1.6641	2.32185	0.313197	0.666598	-0.0613727	1.2174	0.544058	0.852956	0.407404	0.9724
otu_839	4309586	Actinomyces	NA	0.247423	8.02189e-06	-0.820188	1.78037	0.41058	0.745139	1.21809	0.746962	0.688334	0.942199	0.933989	1
otu_840	851961	Prevotella	NA	0.443299	0.000703876	2.56022	9.12408	0.0104408	0.146753	0.849657	4.93671	0.0847239	0.359789	0.00663562	0.183356
otu_841	4413239	Actinomyces	NA	0.701031	5.41059e-05	-0.405676	3.74854	0.153467	0.47702	0.97463	1.24337	0.53704	0.850777	0.976289	1
otu_842	591020	Prevotella	NA	0.938144	0.0156812	1.34588	10.5897	0.00501742	0.104937	0.371603	3.81545	0.148417	0.469248	0.0413499	0.431191
otu_843	370429	Prevotella	NA	0.412371	0.000636628	0.912418	12.8896	0.00158873	0.0574982	-1.01461	10.5642	0.00508175	0.0878819	0.00275418	0.134099
otu_844	988672	Streptococcus	NA	0.546392	2.54826e-05	-0.63032	4.10846	0.128192	0.43802	0.812248	0.160469	0.9229	1	0.343125	0.936576
otu_845	1016033	Corynebacterium	NA	0.742268	5.25406e-05	-0.227074	0.227414	0.89252	0.998068	0.317384	0.292098	0.864115	1	0.860676	1
otu_846	523025	Streptococcus	NA	0.298969	8.95378e-06	-0.761797	2.49854	0.286714	0.642174	0.313733	2.23449	0.32718	0.683894	0.203758	0.787081
otu_847	526062	Moryella	NA	0.175258	3.32367e-06	1.31505	2.75026	0.252807	0.608549	0.503038	7.6483	0.021837	0.185272	0.234216	0.82316
otu_848	4297542	Paludibacter	NA	0.268041	5.34949e-05	-0.770252	7.05186	0.0294245	0.23493	-0.341239	6.86452	0.0323139	0.225642	0.00287271	0.137511
otu_849	365482	Streptococcus	NA	0.123711	2.67991e-06	-0.294748	0.0202214	0.98994	1	-0.671053	0.106828	0.947987	1	0.999998	1
otu_850	4466474	NA	NA	0.154639	2.35134e-06	-0.675459	1.06695	0.586562	0.861417	-0.646512	4.15428	0.125288	0.433079	0.997625	1
otu_851	4452749	Streptococcus	NA	0.556701	2.38116e-05	-0.150742	2.28868	0.318434	0.67037	-0.322255	5.20792	0.07398	0.339347	0.0373543	0.411583
otu_852	2614328	Fusobacterium	NA	0.216495	4.94697e-06	1.01033	0.375909	0.828653	0.973427	2.83132	0.0128669	0.993587	1	NA	NA
otu_853	4314234	NA	NA	0.103093	1.8938e-06	0.0750234	3.83495	0.146978	0.464218	0.373853	3.72707	0.155124	0.479773	1	1
otu_854	868632	Capnocytophaga	NA	0.371134	2.0012e-05	-0.803056	0.880299	0.64394	0.893062	0.642165	0.978877	0.61297	0.895117	0.507684	1
otu_855	4298633	NA	NA	0.268041	7.37298e-06	0.596136	2.81749	0.24445	0.598073	-1.29596	10.7528	0.00462453	0.0835292	0.144663	0.71577
otu_856	1026498	Eikenella	NA	0.731959	0.00122649	-0.220059	1.55972	0.458471	0.775674	-0.81578	2.97053	0.226442	0.580681	0.148519	0.719017
otu_857	1085144	Selenomonas	NA	0.123711	3.78001e-06	-1.23835	2.01196	0.365685	0.716059	2.58487	3.41862	0.180991	0.516536	0.999994	1
otu_858	1098664	Streptococcus	NA	0.979381	0.0115069	-0.0493479	0.485159	0.784601	0.959936	0.0285162	0.199968	0.904852	1	0.841653	1
otu_859	4306056	Selenomonas	NA	0.257732	5.10423e-06	-1.23861	1.03946	0.594682	0.866634	0.626213	0.82914	0.660624	0.925383	0.329837	0.928439
otu_860	4306055	Leptotrichia	NA	0.247423	2.15633e-05	-0.0769192	0.186339	0.911039	1	-0.731228	5.63916	0.059631	0.305498	0.56391	1
otu_861	218820	Fusobacterium	NA	0.103093	1.40736e-06	-0.766839	8.70047	0.0129038	0.160075	Inf	NA	NA	NA	NA	NA
otu_862	4301008	Actinomyces	NA	0.381443	1.18889e-05	-0.755435	6.49895	0.0387947	0.267791	0.526515	3.91412	0.141273	0.460411	0.463557	1
otu_863	567960	Streptococcus	NA	0.628866	3.42134e-05	0.0184263	0.438725	0.80303	0.966516	-0.01355	1.4042	0.495544	0.822195	0.46317	1
otu_864	114813	Prevotella	NA	0.123711	0.000135094	5.74146	0.704394	0.703142	0.921297	-0.803224	4.15343	0.125341	0.433079	0.999999	1
otu_865	977125	Streptococcus	NA	0.525773	2.66203e-05	-0.300717	1.28648	0.525588	0.8308	0.195653	1.13931	0.56572	0.866272	0.331518	0.929122
otu_866	4347865	Streptococcus	NA	0.154639	2.28484e-06	-0.730985	3.05003	0.217618	0.56964	-2.53912	11.6761	0.00291453	0.0658767	0.765197	1
otu_867	511378	Megasphaera	NA	0.278351	1.94384e-05	0.528768	5.69188	0.0580796	0.314065	0.621955	5.72972	0.056991	0.300044	0.174091	0.746726
otu_868	92840	NA	NA	0.123711	1.91894e-05	-0.789429	0.769675	0.680561	0.911063	Inf	NA	NA	NA	1	1
otu_869	430191	Campylobacter	NA	0.56701	5.45063e-05	-1.02016	11.4303	0.00329566	0.0854911	-0.0204677	1.98612	0.370441	0.721322	0.833077	1
otu_870	3769033	NA	NA	0.164948	3.63503e-05	0.387419	3.66976	0.159633	0.483063	-0.0981392	4.87567	0.0873498	0.365969	0.300417	0.902605
otu_871	1010329	Capnocytophaga	NA	0.927835	0.00719583	-0.286779	0.508988	0.775309	0.959475	0.569647	0.366784	0.832442	1	0.724515	1
otu_872	861380	NA	NA	0.113402	2.10649e-06	-0.604396	16.9556	0.000208039	0.0192465	-0.569006	12.1321	0.00232035	0.0574993	0.00211476	0.117223
otu_873	4430826	Leptotrichia	NA	0.350515	0.000133853	-1.61608	7.51031	0.0233968	0.213547	0.550209	6.03339	0.0489628	0.282193	0.0538463	0.477777
otu_874	4451115	NA	NA	0.103093	7.56114e-05	-1.04904	6.4589	0.0395793	0.269296	-1.94691	6.71857	0.0347602	0.236502	0.0255582	0.358312
otu_875	4451114	NA	NA	0.298969	0.000175317	-0.936272	5.02698	0.080985	0.358773	0.154751	3.42742	0.180196	0.515354	0.801197	1
otu_876	246477	Campylobacter	NA	0.793814	0.000251498	-2.10428	34.4892	3.24167e-08	6.74592e-05	1.37099	5.89149	0.052563	0.293429	0.437719	0.999362
otu_877	87223	Schwartzia	NA	0.783505	0.00403705	0.641635	0.36158	0.834611	0.975535	-0.287786	0.389999	0.822835	1	0.621525	1
otu_878	422295	Filifactor	NA	0.257732	0.000202666	1.51321	0.42878	0.807033	0.966678	1.95276	1.89041	0.3886	0.738131	0.885316	1
otu_879	645055	Fusobacterium	NA	0.278351	8.29087e-06	1.29858	1.6324	0.442109	0.763613	1.96824	0.0180936	0.990994	1	1	1
otu_880	332359	Treponema	NA	0.103093	1.45817e-06	-1.05636	0.898972	0.637956	0.889785	-1.79462	10.6877	0.00477743	0.084513	NA	NA
otu_881	70073	Selenomonas	NA	0.525773	0.000195417	-1.80649	8.69295	0.0129524	0.160075	1.11768	1.63662	0.441176	0.781724	0.437966	0.999362
otu_882	4315181	Aggregatibacter	NA	0.113402	5.38596e-06	0.00258099	0.4154	0.812451	0.967326	2.53887	0.0673295	0.966896	1	0.999999	1
otu_883	884860	Actinomyces	NA	0.42268	1.7818e-05	-0.600753	6.48527	0.0390609	0.268654	-0.134445	5.67913	0.058451	0.302345	0.0239895	0.348395
otu_884	864465	Streptococcus	NA	0.134021	1.96201e-06	-0.155748	0.344467	0.841782	0.977621	0.584289	1.01679	0.601459	0.888847	0.135201	0.693917
otu_885	1139769	Fusobacterium	NA	0.783505	0.00245758	0.340139	0.165693	0.920493	1	0.812805	4.77052	0.092065	0.372453	0.689678	1
otu_886	605503	NA	NA	0.216495	2.6824e-06	-0.803015	1.50914	0.470213	0.786371	-1.34243	10.3153	0.00575509	0.0913239	0.186077	0.767694
otu_887	1006030	Aggregatibacter	NA	0.453608	0.00265732	0.189038	0.164884	0.920865	1	-0.0824854	0.264219	0.876245	1	0.919312	1
otu_888	1019596	Prevotella	NA	0.659794	0.00209553	0.182999	1.1844	0.55311	0.846957	0.603409	2.11192	0.347859	0.701774	0.774871	1
otu_889	4298041	Lautropia	NA	0.257732	9.8366e-06	-0.711597	3.41078	0.181701	0.519753	-0.871901	1.67804	0.432133	0.774296	0.475044	1
otu_890	561036	Prevotella	NA	0.71134	0.00204191	0.228751	1.07079	0.585438	0.861291	-0.31041	1.2693	0.53012	0.844535	0.761814	1
otu_891	251967	Leptotrichia	NA	0.185567	1.40709e-05	-0.55233	2.30115	0.316455	0.668719	0.332604	0.408989	0.815059	1	0.965583	1
otu_892	4448211	Actinomyces	NA	0.123711	2.46448e-06	0.771504	1.99181	0.369389	0.71774	-1.04375	4.34649	0.113808	0.413802	0.202259	0.786834
otu_893	555935	Prevotella	NA	0.628866	6.63452e-05	0.277506	1.29958	0.522156	0.828566	1.08127	4.901	0.0862504	0.363612	0.379951	0.960677
otu_894	4394667	NA	NA	0.226804	6.85475e-06	0.137678	0.390515	0.822623	0.971554	-0.978516	3.3393	0.188313	0.527621	0.718271	1
otu_895	610180	Prevotella	NA	0.298969	0.000569673	2.22305	11.5487	0.00310616	0.082343	-0.391467	10.1996	0.00609802	0.0937364	0.000316987	0.0380702
otu_896	1060854	Streptococcus	NA	0.134021	2.6985e-06	-0.314802	2.08077	0.353319	0.705282	0.146993	0.614593	0.735433	0.964707	0.835245	1
otu_897	147689	Megasphaera	NA	0.670103	0.000952292	0.25006	4.0791	0.130087	0.43911	0.37744	6.13978	0.0464262	0.274238	0.098871	0.609987
otu_898	4483408	NA	NA	0.278351	8.88309e-06	-0.75307	2.81721	0.244484	0.598073	0.516959	2.32467	0.312755	0.667911	0.132058	0.688576
otu_899	1088494	Streptococcus	NA	0.123711	2.19681e-06	2.16872	0.171783	0.917694	1	-0.305522	5.73282	0.0569027	0.300044	NA	NA
otu_900	819542	Lactobacillus	NA	0.134021	0.000137228	1.55049	0.0168438	0.991613	1	-2.21336	0.685321	0.709879	0.953989	0.927915	1
otu_901	557100	Capnocytophaga	NA	0.546392	7.73491e-05	-0.174821	1.03358	0.596431	0.86765	0.214463	2.84111	0.24158	0.593745	0.815766	1
otu_902	3581088	NA	NA	0.123711	0.000212429	-3.35212	2.71646	0.257115	0.611842	8.92799	3.04023	0.218687	0.572643	0.999999	1
otu_903	946672	Selenomonas	NA	0.783505	0.0011513	0.527971	3.27341	0.19462	0.536786	0.217009	3.67937	0.158867	0.485806	0.325145	0.92244
otu_904	73645	NA	NA	0.175258	7.19175e-06	3.15159	3.73221	0.154725	0.478074	2.15613	1.84567	0.39739	0.743959	0.00804571	0.204584
otu_905	4329788	NA	NA	0.278351	4.02994e-05	0.350503	5.56418	0.0619091	0.322832	-1.13002	6.65289	0.0359206	0.239757	0.0276365	0.36955
otu_906	4294954	Capnocytophaga	NA	0.123711	2.08983e-05	-0.89966	0.738797	0.69115	0.916335	-0.698237	0.0424024	0.979022	1	0.202177	0.786834
otu_907	992416	Streptococcus	NA	0.835052	0.00099107	-0.420623	1.6014	0.449015	0.768421	0.213882	1.17568	0.555525	0.859077	0.984776	1
otu_908	4306869	Prevotella	NA	0.123711	1.70729e-06	0.146081	1.14942	0.562869	0.849237	0.123914	8.70803	0.0128551	0.144718	1	1
otu_909	555711	Leptotrichia	NA	0.639175	0.00103357	0.471835	4.16464	0.124641	0.434352	0.516188	6.25052	0.0439256	0.267725	0.119629	0.658563
otu_910	73887	Leptotrichia	NA	0.164948	6.64629e-06	-0.356303	2.38686	0.303179	0.656863	-0.432782	5.30657	0.0704193	0.333937	0.650088	1
otu_911	4372171	Fusobacterium	NA	0.257732	1.14747e-05	1.49605	2.10026	0.349893	0.702954	1.92351	3.94964	0.138786	0.454974	0.172499	0.745231
otu_912	New.ReferenceOTU39711	NA	NA	0.103093	1.30991e-06	-0.305552	7.38007	0.0249711	0.217107	0.189185	2.03992	0.360609	0.713836	1	1
otu_913	New.ReferenceOTU79008	NA	NA	0.28866	4.57329e-06	0.191892	1.28442	0.52613	0.831341	-0.309891	3.78339	0.150816	0.473661	0.309207	0.909448
otu_914	New.ReferenceOTU28285	NA	NA	0.670103	1.40974e-05	0.205797	3.02003	0.220906	0.571774	-0.0909513	5.94898	0.0510734	0.289084	0.335701	0.930355
otu_915	New.ReferenceOTU38040	NA	NA	0.195876	1.59533e-05	1.10923	0.762166	0.683121	0.912038	2.29407	4.41458	0.109998	0.406747	0.998326	1
otu_916	New.ReferenceOTU30671	Actinomyces	NA	0.103093	2.26125e-06	0.39348	3.31641	0.19048	0.531625	Inf	5.68434e-14	1	1	NA	NA
otu_917	New.ReferenceOTU65069	NA	NA	0.134021	1.9482e-06	1.24485	0.504887	0.7769	0.959483	0.94538	2.12106	0.346272	0.699776	0.999999	1
otu_918	New.ReferenceOTU65064	NA	NA	0.319588	4.5021e-06	-0.497147	11.1807	0.00373376	0.0914112	0.911997	0.274137	0.871911	1	0.940073	1
otu_919	New.ReferenceOTU58940	Streptococcus	NA	0.268041	5.18107e-06	0.569698	0.65286	0.721495	0.931735	1.18988	0.226876	0.89276	1	0.315227	0.911527
otu_920	New.ReferenceOTU19556	NA	NA	0.154639	2.91131e-06	-2.27329	2.55804	0.27831	0.633597	1.63985	2.95558	0.228141	0.581097	0.0712918	0.533083
otu_921	New.ReferenceOTU87494	Actinomyces	NA	0.319588	1.20785e-05	-0.201987	0.559791	0.755863	0.954563	1.02779	1.02768	0.598193	0.887238	0.520782	1
otu_922	New.ReferenceOTU12343	Actinomyces	NA	0.42268	1.74059e-05	-0.382864	1.80148	0.40627	0.743008	1.26147	2.34673	0.309325	0.66467	0.576893	1
otu_923	New.ReferenceOTU68024	Actinomyces	NA	0.164948	9.70316e-06	-1.80483	4.75369	0.092843	0.382587	-1.03779	4.84962	0.0884949	0.368865	0.774053	1
otu_924	New.ReferenceOTU57801	Eikenella	NA	0.103093	4.77227e-06	-0.551038	15.1847	0.000504306	0.0295622	-1.78484	3.13216	0.208862	0.557721	0.0467727	0.438713
otu_925	New.ReferenceOTU12264	NA	NA	0.175258	4.23665e-06	1.08657	0.339191	0.844006	0.977621	0.410808	1.0764	0.583797	0.881006	0.999999	1
otu_926	New.ReferenceOTU38901	Actinomyces	NA	0.14433	3.59241e-06	-0.923346	0.073041	0.964138	1	-0.160265	4.27848	0.117744	0.420485	1	1
otu_927	New.ReferenceOTU43831	Campylobacter	NA	0.226804	5.90069e-06	1.95982	6.70303	0.0350312	0.252686	-1.18188	22.4489	1.33442e-05	0.00200854	0.031804	0.389761
otu_928	New.ReferenceOTU43836	Selenomonas	NA	0.113402	5.46116e-06	0.567754	1.09555	0.578234	0.855865	-1.6859	2.02104	0.364029	0.715383	0.999999	1
otu_929	New.ReferenceOTU69372	NA	NA	0.113402	1.34844e-06	0.125545	1.06697	0.586558	0.861417	0.872977	6.19151	0.0452407	0.271133	1	1
otu_930	New.ReferenceOTU69081	Actinomyces	NA	0.154639	3.66259e-06	-1.53593	6.92102	0.0314137	0.238109	-0.167874	2.59752	0.27287	0.630666	0.847973	1
otu_931	New.ReferenceOTU10766	TG5	NA	0.14433	4.21179e-06	0.865302	1.8186	0.402806	0.740932	2.92266	0.321702	0.851419	1	NA	NA
otu_932	New.ReferenceOTU10769	Leptotrichia	NA	0.278351	3.20588e-05	-2.0977	1.62979	0.442686	0.763871	0.108485	0.378868	0.827427	1	0.528625	1
otu_933	New.ReferenceOTU12893	NA	NA	0.154639	5.73731e-06	2.57548	3.85145	0.14577	0.462772	1.5355	0.0038358	0.998084	1	NA	NA
otu_934	New.ReferenceOTU10497	Schwartzia	NA	0.164948	1.46363e-05	-0.583259	1.65027	0.438176	0.760187	2.16441	4.05472	0.131683	0.443219	NA	NA
otu_935	New.ReferenceOTU40514	Prevotella	NA	0.195876	3.80528e-06	0.764204	0.140837	0.932004	1	-1.84624	8.87415	0.0118305	0.139938	0.306519	0.908136
otu_936	New.ReferenceOTU71610	NA	NA	0.113402	1.60063e-06	-0.626412	5.34584	0.0690502	0.338858	1.81333	4.77575	0.0918244	0.372453	1	1
otu_937	New.ReferenceOTU20403	NA	NA	0.28866	5.55011e-06	-1.01324	5.38064	0.0678592	0.335827	-0.476702	0.140476	0.932172	1	0.962773	1
otu_938	New.ReferenceOTU60219	NA	NA	0.123711	1.68837e-06	0.388425	0.766662	0.681587	0.91157	0.94517	1.38803	0.499566	0.825299	NA	NA
otu_939	New.ReferenceOTU80859	Actinomyces	NA	0.206186	3.73508e-06	-0.880735	1.27873	0.527626	0.832105	-0.0991024	4.00364	0.135089	0.44908	0.324961	0.92244
otu_940	New.ReferenceOTU26404	Actinomyces	NA	0.443299	1.81642e-05	0.231048	8.71645	0.0128011	0.160075	-1.11805	14.5331	0.000698526	0.0283881	0.00630263	0.181667
otu_941	New.ReferenceOTU52699	NA	NA	0.505155	7.14893e-06	0.0592249	1.85566	0.395411	0.737052	-0.608422	10.1281	0.00631993	0.0948917	0.0401754	0.424463
otu_942	New.ReferenceOTU24712	Selenomonas	NA	0.278351	3.22688e-05	1.39148	3.38333	0.184212	0.522908	1.72899	2.80914	0.245472	0.597739	0.697458	1
otu_943	New.ReferenceOTU39526	Capnocytophaga	NA	0.278351	6.75586e-06	-0.258435	0.452042	0.797701	0.963721	0.247071	0.113538	0.944812	1	0.935051	1
otu_944	New.ReferenceOTU27739	Selenomonas	NA	0.123711	2.41014e-06	0.050688	1.98459	0.370726	0.71799	1.76453	0.273258	0.872294	1	0.999999	1
otu_945	New.ReferenceOTU34111	NA	NA	0.835052	2.40366e-05	0.220989	6.43929	0.0399692	0.269756	-0.0968217	5.6251	0.0600517	0.306211	0.395464	0.971625
otu_946	New.ReferenceOTU48500	NA	NA	0.134021	1.77361e-06	0.565038	0.595714	0.742408	0.945502	-0.925461	4.78362	0.0914641	0.372453	1	1
otu_947	New.ReferenceOTU49457	NA	NA	0.185567	2.03291e-06	-0.322388	0.0138048	0.993121	1	0.612786	1.17571	0.555517	0.859077	1	1
otu_948	New.ReferenceOTU9110	Actinomyces	NA	0.185567	9.93283e-06	-1.38362	2.59758	0.272862	0.628402	-0.615819	2.56309	0.277608	0.636682	0.0518599	0.465532
otu_949	New.ReferenceOTU20828	Campylobacter	NA	0.175258	4.12705e-06	-0.634909	2.90034	0.234531	0.586608	-1.32485	1.80664	0.405223	0.748887	0.17798	0.753566
otu_950	New.ReferenceOTU20829	NA	NA	0.154639	3.36568e-06	0.232303	0.0162971	0.991885	1	0.430424	4.40346	0.110611	0.407186	NA	NA
otu_951	New.ReferenceOTU14281	Leptotrichia	NA	0.123711	1.44417e-05	0.932266	19.741	5.16772e-05	0.00926335	-4.40698	23.2086	9.12682e-06	0.00148366	0.000738571	0.0591349
otu_952	New.ReferenceOTU19596	Prevotella	NA	0.329897	0.000127188	1.02984	1.55596	0.459334	0.775872	1.21117	1.53385	0.464439	0.800119	0.334219	0.930127
otu_953	New.ReferenceOTU74243	Streptococcus	NA	0.134021	2.43069e-06	-1.40433	6.64515	0.0360598	0.257429	0.0767586	2.97819	0.225577	0.580585	0.999999	1
otu_954	New.ReferenceOTU12910	Actinomyces	NA	0.113402	1.57782e-06	1.65073	17.5005	0.000158423	0.0181963	-2.05184	35.706	1.76416e-08	2.27819e-05	NA	NA
otu_955	New.ReferenceOTU12912	Scardovia	NA	0.134021	7.41056e-06	0.865321	0.848232	0.654348	0.898852	-1.22738	0.156649	0.924664	1	0.71114	1
otu_956	New.ReferenceOTU11740	NA	NA	0.680412	1.42911e-05	-0.0382676	0.924294	0.62993	0.885779	0.0511037	1.24498	0.536605	0.850777	0.204765	0.787081
otu_957	New.ReferenceOTU10519	Prevotella	NA	0.237113	1.81541e-05	1.08236	2.24091	0.326132	0.680381	0.811357	2.43231	0.296368	0.653166	0.267677	0.875966
otu_958	New.ReferenceOTU10518	Prevotella	NA	0.103093	0.000165514	10.93	0.151447	0.927072	1	-1.88509	10.7579	0.00461266	0.0835292	0.999847	1
otu_959	New.ReferenceOTU50718	Leptotrichia	NA	0.134021	2.2002e-06	-0.368936	11.9408	0.00255324	0.0718013	-1.17196	18.5587	9.33313e-05	0.00842885	0.414883	0.980854
otu_960	New.ReferenceOTU35204	Fusobacterium	NA	0.154639	6.44716e-06	-0.825921	2.16684	0.338436	0.691468	1.48774	2.00555	0.36686	0.717477	0.985748	1
otu_961	New.ReferenceOTU16827	NA	NA	0.103093	1.75602e-06	2.80679	0.0626743	0.969149	1	Inf	NA	NA	NA	1	1
otu_962	New.ReferenceOTU6556	Actinomyces	NA	0.154639	3.04961e-06	-0.64393	5.48077	0.0645453	0.326358	Inf	NA	NA	NA	NA	NA
otu_963	New.ReferenceOTU9910	Selenomonas	NA	0.123711	3.55437e-06	0.384953	0.019908	0.990095	1	2.49184	2.01144	0.365781	0.716738	NA	NA
otu_964	New.ReferenceOTU7202	Capnocytophaga	NA	0.247423	7.64014e-06	-0.232952	0.855168	0.652083	0.897773	0.738007	0.230261	0.89125	1	1	1
otu_965	New.ReferenceOTU30320	Lautropia	NA	0.175258	3.95152e-06	0.410688	2.46639	0.29136	0.645708	1.19432	0.66558	0.716921	0.955546	0.469598	1
otu_966	New.ReferenceOTU44258	NA	NA	0.123711	1.53117e-06	-0.125356	0.548647	0.760086	0.955983	-0.364764	3.23176	0.198716	0.545397	1	1
otu_967	New.ReferenceOTU36249	Actinomyces	NA	0.257732	1.2772e-05	-1.84328	3.92842	0.140267	0.455019	-0.159884	1.24285	0.537179	0.850777	0.725262	1
otu_968	New.ReferenceOTU24033	NA	NA	0.876289	3.31979e-05	0.0337399	1.83827	0.398864	0.738844	-0.225363	0.879636	0.644154	0.915966	0.54641	1
otu_969	New.ReferenceOTU70968	NA	NA	0.123711	1.42569e-06	2.99921	0.403919	0.817128	0.969743	0.339502	2.40862	0.299899	0.656131	1	1
otu_970	New.ReferenceOTU61460	NA	NA	0.164948	2.04768e-06	-0.524735	2.55144	0.27923	0.634017	-0.496772	2.26057	0.322942	0.680371	NA	NA
otu_971	New.ReferenceOTU15802	Prevotella	NA	0.113402	1.42858e-05	0.81312	0.547631	0.760472	0.955983	0.971788	0.780887	0.676757	0.933639	0.258762	0.866712
otu_972	New.ReferenceOTU15800	Streptococcus	NA	0.42268	1.16434e-05	-0.559618	10.0636	0.0065271	0.121276	0.279652	4.49101	0.105874	0.398769	0.0388642	0.419753
otu_973	New.ReferenceOTU15805	Prevotella	NA	0.113402	2.62623e-06	1.61521	1.70459	0.426435	0.752044	-1.7433	0.708418	0.701728	0.95012	0.0667985	0.511984
otu_974	New.ReferenceOTU53737	NA	NA	0.14433	1.4189e-06	0.399619	6.4308	0.0401392	0.269756	-1.47909	17.998	0.000123532	0.0100407	1	1
otu_975	New.ReferenceOTU32232	Actinomyces	NA	0.412371	2.08723e-05	-0.468899	4.10895	0.12816	0.43802	1.79962	1.42703	0.48992	0.818346	0.300274	0.902605
otu_976	New.ReferenceOTU24960	NA	NA	0.123711	5.18605e-06	-0.109096	0.0890452	0.956454	1	Inf	NA	NA	NA	NA	NA
otu_977	New.ReferenceOTU3221	TG5	NA	0.247423	1.60843e-05	1.49068	0.164385	0.921095	1	2.3367	0.169356	0.918808	1	0.618881	1
otu_978	New.ReferenceOTU48202	NA	NA	0.154639	1.95963e-06	-0.693467	11.0756	0.00393508	0.0932833	-0.206572	8.21252	0.0164692	0.166495	0.255248	0.860296
otu_979	New.ReferenceOTU10063	Actinomyces	NA	0.175258	5.3492e-06	-0.8793	0.869242	0.64751	0.895331	-0.532379	1.02943	0.597669	0.887238	0.701208	1
otu_980	New.ReferenceOTU10061	Capnocytophaga	NA	0.195876	3.40407e-06	0.741921	0.706653	0.702348	0.921236	-0.304472	0.283687	0.867757	1	0.593108	1
otu_981	New.ReferenceOTU41786	Schwartzia	NA	0.298969	1.76974e-05	2.80833	8.10821	0.017351	0.18434	1.67777	1.61456	0.44607	0.787016	0.585442	1
otu_982	New.ReferenceOTU161	Corynebacterium	NA	0.226804	3.68468e-06	-0.948738	0.0010949	0.999453	1	-0.0337716	9.44126	0.00890958	0.117943	NA	NA
otu_983	New.ReferenceOTU46069	Actinomyces	NA	0.103093	2.29637e-06	0.0900433	0.785865	0.675074	0.907219	-1.65149	0.123226	0.940247	1	0.81972	1
otu_984	New.ReferenceOTU56959	Leptotrichia	NA	0.134021	6.30688e-06	1.86787	1.02356	0.599427	0.869783	Inf	0	1	1	NA	NA
otu_985	New.ReferenceOTU19413	NA	NA	0.896907	3.15422e-05	0.106195	1.96419	0.374526	0.719495	-0.0890091	1.71284	0.42468	0.767066	0.385363	0.962643
otu_986	New.ReferenceOTU75414	NA	NA	0.134021	1.87369e-06	1.01577	2.86716	0.238454	0.591619	-0.599561	8.14584	0.0170276	0.169608	0.779148	1
otu_987	New.ReferenceOTU4070	NA	NA	0.814433	2.24405e-05	-0.308085	5.02553	0.081044	0.358773	-0.712708	7.16252	0.0278405	0.207223	0.664522	1
otu_988	New.ReferenceOTU84407	Prevotella	NA	0.257732	1.34191e-05	1.17997	1.21037	0.545973	0.841608	3.01255	0.427207	0.807669	1	NA	NA
otu_989	New.ReferenceOTU58293	Selenomonas	NA	0.113402	2.66148e-06	1.00846	7.68581	0.0214313	0.201044	-1.11307	1.35002	0.509151	0.83435	0.999999	1
otu_990	New.ReferenceOTU58654	Leptotrichia	NA	0.185567	9.98421e-06	1.53832	3.89122	0.1429	0.458134	1.69074	1.32076	0.516654	0.838866	0.411435	0.976548
otu_991	New.ReferenceOTU43541	NA	NA	0.360825	5.8826e-06	-0.725031	1.39579	0.497632	0.807778	-0.819825	1.26079	0.53238	0.846808	0.0465773	0.438713
otu_992	New.ReferenceOTU43544	Corynebacterium	NA	0.14433	2.20642e-06	-0.465444	0.0485926	0.975996	1	0.333731	0.0693778	0.965906	1	0.804933	1
otu_993	New.ReferenceOTU43546	Streptococcus	NA	0.587629	3.26837e-05	-0.532042	1.459	0.482149	0.79568	0.0206996	3.72957	0.154929	0.479773	0.100898	0.612119
otu_994	New.ReferenceOTU4074	Prevotella	NA	0.226804	4.62738e-06	-0.925754	4.74122	0.0934236	0.383461	-0.456461	3.82725	0.147544	0.469248	0.337533	0.932178
otu_995	New.ReferenceOTU3740	Capnocytophaga	NA	0.226804	5.06619e-06	-0.24673	5.13377	0.0767745	0.353379	-0.772078	2.23305	0.327415	0.683894	0.509094	1
otu_996	New.ReferenceOTU38907	NA	NA	0.381443	7.08433e-06	-0.0930803	1.91521	0.38381	0.726582	0.615008	1.98349	0.370928	0.721322	0.138766	0.703671
otu_997	New.ReferenceOTU63353	Streptococcus	NA	0.154639	2.7298e-06	1.38139	0.893096	0.639833	0.890917	0.989288	0.170638	0.91822	1	0.965756	1
otu_998	New.ReferenceOTU36334	NA	NA	0.195876	8.36656e-06	0.0411283	2.23321	0.327389	0.680672	0.150498	10.4633	0.00534474	0.0886839	0.283022	0.891326
otu_999	New.ReferenceOTU33787	NA	NA	0.835052	2.02888e-05	-0.0663332	0.669425	0.715544	0.929202	-0.322688	2.12778	0.34511	0.698818	0.833903	1
otu_1000	New.ReferenceOTU75615	Corynebacterium	NA	0.123711	1.68814e-06	-0.534039	3.60972	0.164498	0.492192	1.11774	0.113935	0.944625	1	1	1
otu_1001	New.ReferenceOTU39021	Neisseria	NA	0.134021	4.56202e-06	-0.183225	0.349831	0.839528	0.977621	0.259339	1.75511	0.415798	0.758812	NA	NA
otu_1002	New.ReferenceOTU2288	Streptococcus	NA	0.597938	7.81027e-05	-0.323848	1.99778	0.368288	0.716939	-0.385394	2.43851	0.295451	0.652843	0.57711	1
otu_1003	New.ReferenceOTU60198	Granulicatella	NA	0.175258	4.65789e-06	-0.586352	1.33556	0.512845	0.821023	1.96882	0.303212	0.859327	1	NA	NA
otu_1004	New.ReferenceOTU2136	Veillonella	NA	0.164948	2.04208e-05	-1.58352	8.29963	0.0157673	0.174068	-0.37425	0.248759	0.883045	1	0.827897	1
otu_1005	New.ReferenceOTU25892	Porphyromonas	NA	0.123711	2.32674e-06	-1.10219	4.33325	0.114564	0.419654	1.84267	0.172188	0.917508	1	NA	NA
otu_1006	New.ReferenceOTU22329	Prevotella	NA	0.247423	1.22191e-05	1.07792	0.0571224	0.971843	1	0.767627	0.481011	0.78623	0.992972	0.97609	1
otu_1007	New.ReferenceOTU33896	Fusobacterium	NA	0.309278	1.23435e-05	0.773203	1.91535	0.383783	0.726582	-0.657134	1.9001	0.386722	0.735785	0.505673	1
otu_1008	New.ReferenceOTU61247	NA	NA	0.113402	1.23943e-06	-0.718541	0.419464	0.810802	0.966678	-0.0347403	2.72238	0.256356	0.609971	1	1
otu_1009	New.ReferenceOTU61245	NA	NA	0.113402	1.07013e-06	1.81133	0.654635	0.720855	0.931735	-0.0614768	0.829295	0.660573	0.925383	NA	NA
otu_1010	New.ReferenceOTU43064	NA	NA	0.134021	1.58384e-06	0.531046	0.701677	0.704098	0.921297	Inf	1.13687e-13	1	1	NA	NA
otu_1011	New.ReferenceOTU59018	Actinomyces	NA	0.154639	2.71464e-06	-0.223209	8.06941	0.0176909	0.185293	-1.34777	25.3077	3.19529e-06	0.000811605	0.0333147	0.394458
otu_1012	New.ReferenceOTU15217	NA	NA	0.329897	4.59002e-06	-0.609083	0.714498	0.699598	0.919686	-0.630252	0.350831	0.839108	1	0.337892	0.932178
otu_1013	New.ReferenceOTU20415	Selenomonas	NA	0.216495	5.58909e-06	-0.176369	5.75143	0.0563757	0.309546	-0.656171	9.55046	0.00843613	0.113767	0.0106439	0.240133
otu_1014	New.ReferenceOTU63655	Fusobacterium	NA	0.195876	4.61365e-06	0.878206	4.66885	0.0968662	0.388773	0.832508	5.03587	0.0806259	0.351194	0.17232	0.745231
otu_1015	New.ReferenceOTU19650	Streptococcus	NA	0.123711	2.84278e-06	-0.265168	2.60472	0.27189	0.627972	1.52169	0.0153573	0.992351	1	1	1
otu_1016	New.ReferenceOTU55951	NA	NA	0.453608	7.37911e-06	-1.03992	3.23918	0.19798	0.542814	-0.621489	1.55087	0.460503	0.798095	0.363716	0.95037
otu_1017	New.ReferenceOTU25131	Leptotrichia	NA	0.103093	4.16261e-06	0.934219	0.155576	0.925161	1	Inf	4.99085e-11	1	1	NA	NA
otu_1018	New.ReferenceOTU52450	Streptococcus	NA	0.154639	9.37969e-06	1.63767	5.45961	0.0652322	0.327659	1.74539	4.46662	0.107173	0.400323	0.803498	1
otu_1019	New.ReferenceOTU65559	NA	NA	0.28866	4.39002e-06	0.085677	0.0571415	0.971834	1	-0.197594	0.287581	0.866069	1	0.07243	0.535863
otu_1020	New.ReferenceOTU64384	NA	NA	0.103093	2.05374e-06	-0.990606	1.1136	0.57304	0.85344	0.410112	0.721303	0.697222	0.94925	0.999998	1
otu_1021	New.ReferenceOTU8555	Selenomonas	NA	0.206186	6.40722e-06	-0.560189	3.18324	0.203596	0.554922	0.919501	2.36685	0.306228	0.660966	NA	NA
otu_1022	New.ReferenceOTU11897	Leptotrichia	NA	0.154639	1.3555e-05	2.00273	3.78067	0.151021	0.47224	-2.1944	1.45969	0.481985	0.812552	0.631816	1
otu_1023	New.ReferenceOTU46744	Streptococcus	NA	0.226804	4.01309e-06	-0.78893	0.919643	0.631396	0.886297	0.945372	2.23225	0.327547	0.683894	0.616487	1
otu_1024	New.ReferenceOTU30143	Capnocytophaga	NA	0.154639	2.71376e-06	-1.63713	0.0720083	0.964636	1	0.535478	2.65487	0.265157	0.621453	NA	NA
otu_1025	New.ReferenceOTU35775	NA	NA	0.804124	2.44616e-05	-0.552006	7.67085	0.0215921	0.201044	0.36561	1.26534	0.531172	0.845548	0.533008	1
otu_1026	New.ReferenceOTU47168	NA	NA	0.628866	1.22991e-05	-0.0358498	3.0588	0.216666	0.568943	-0.372819	1.91252	0.384327	0.733068	0.441717	1
otu_1027	New.ReferenceOTU47167	NA	NA	0.536082	9.29566e-06	0.464524	4.33938	0.114213	0.419437	0.0385143	9.6317	0.00810035	0.111566	0.35037	0.944191
otu_1028	New.ReferenceOTU42532	NA	NA	0.57732	1.06233e-05	-0.4323	0.209361	0.900612	1	-0.215367	0.304985	0.858565	1	0.620658	1
otu_1029	New.ReferenceOTU14005	Streptococcus	NA	0.226804	6.76698e-06	0.426225	0.302062	0.859821	0.983475	0.107059	11.2727	0.00356582	0.0731893	0.272531	0.882237
otu_1030	New.ReferenceOTU11165	Capnocytophaga	NA	0.237113	5.85056e-06	0.43877	0.07097	0.965137	1	-0.311531	0.480921	0.786266	0.992972	0.541378	1
otu_1031	New.ReferenceOTU27684	Leptotrichia	NA	0.123711	5.84649e-06	0.0376667	4.4721	0.10688	0.410981	0.0381336	6.13368	0.0465681	0.274678	0.999999	1
otu_1032	New.ReferenceOTU76950	Leptotrichia	NA	0.195876	4.80923e-06	-1.26127	2.61176	0.270935	0.6267	-0.611117	1.7955	0.407485	0.750793	0.521826	1
otu_1033	New.ReferenceOTU4381	Actinomyces	NA	0.103093	1.9048e-06	-0.452175	5.52344	0.0631829	0.324268	-1.14656	6.93546	0.0311878	0.221795	0.660615	1
otu_1034	New.ReferenceOTU27350	Prevotella	NA	0.134021	1.65917e-06	-0.26364	4.54087	0.103268	0.403796	-0.671939	5.21917	0.073565	0.339154	1	1
otu_1035	New.ReferenceOTU86967	Corynebacterium	NA	0.113402	1.43502e-06	-0.341816	1.87985	0.390657	0.731735	-1.48717	10.2967	0.00580887	0.0913239	1	1
otu_1036	New.ReferenceOTU12806	NA	NA	0.103093	2.81644e-06	-0.768414	4.67766	0.0964406	0.388461	-1.03078	1.55082	0.460515	0.798095	0.0587549	0.489919
otu_1037	New.ReferenceOTU39611	Capnocytophaga	NA	0.28866	9.93211e-06	0.174304	0.518352	0.771687	0.958074	4.46374	0.0619129	0.969518	1	NA	NA
otu_1038	New.ReferenceOTU30733	Prevotella	NA	0.257732	8.40574e-06	0.351226	3.86661	0.144669	0.46178	0.946675	0.760171	0.683803	0.938843	NA	NA
otu_1039	New.ReferenceOTU30736	NA	NA	0.113402	1.2872e-06	1.77987	4.05495	0.131667	0.44216	1.39697	0.967928	0.616335	0.89839	0.999999	1
otu_1040	New.ReferenceOTU42272	Streptococcus	NA	0.175258	1.00099e-05	0.965747	6.92419	0.031364	0.238109	0.900091	3.33973	0.188272	0.527621	0.0356238	0.401243
otu_1041	New.ReferenceOTU16975	Corynebacterium	NA	0.154639	2.181e-06	-0.0613812	1.96945	0.373541	0.719495	1.36055	0.0942754	0.953956	1	NA	NA
otu_1042	New.ReferenceOTU53985	Streptococcus	NA	0.247423	8.65808e-06	-0.952757	0.302025	0.859837	0.983475	2.55125	2.64168	0.266911	0.62269	1	1
otu_1043	New.ReferenceOTU37283	NA	NA	0.123711	1.35665e-06	0.553536	0.339016	0.84408	0.977621	1.17316	0.981735	0.612095	0.89416	1	1
otu_1044	New.ReferenceOTU36777	NA	NA	0.309278	4.37073e-06	0.153017	1.49361	0.473877	0.788455	-0.400103	3.85944	0.145189	0.46681	0.149634	0.719425
otu_1045	New.ReferenceOTU88577	Corynebacterium	NA	0.226804	1.47781e-05	-0.213887	7.07047	0.029152	0.23493	-1.81471	9.08348	0.0106549	0.13082	0.401542	0.971782
otu_1046	New.ReferenceOTU13115	Streptococcus	NA	0.28866	1.21434e-05	-1.45093	5.99591	0.049889	0.293274	2.06729	1.03534	0.595909	0.885854	NA	NA
otu_1047	New.ReferenceOTU90572	NA	NA	0.185567	3.08914e-06	1.84146	0.30135	0.860127	0.983475	-0.775598	6.31045	0.0426288	0.263376	0.0995084	0.610782
otu_1048	New.ReferenceOTU12995	NA	NA	0.164948	2.3423e-06	-1.13379	0.191028	0.908906	1	0.290902	0.343785	0.84207	1	1	1
otu_1049	New.ReferenceOTU68837	Leptotrichia	NA	0.103093	5.45623e-06	-1.11333	2.74304	0.25372	0.609339	-0.0854426	0.682076	0.711032	0.953989	0.332254	0.929122
otu_1050	New.ReferenceOTU491	Capnocytophaga	NA	0.319588	9.38642e-06	-0.718332	1.3625	0.505985	0.816244	-0.170953	2.4487	0.293949	0.651104	0.0825144	0.575892
otu_1051	New.ReferenceOTU50798	NA	NA	0.216495	2.72502e-06	-0.171067	7.39192	0.0248236	0.21705	-0.153278	1.05565	0.589885	0.883141	0.234039	0.82316
otu_1052	New.ReferenceOTU46152	Selenomonas	NA	0.14433	4.86009e-06	-1.41737	0.163064	0.921703	1	2.59968	0.796047	0.671646	0.931221	0.999999	1
otu_1053	New.ReferenceOTU47823	Porphyromonas	NA	0.164948	2.8329e-06	0.229085	4.87799	0.0872485	0.369408	-0.407711	6.73112	0.0345427	0.236333	0.000273421	0.0351835
otu_1054	New.ReferenceOTU67199	[Prevotella]	NA	0.123711	2.94536e-06	-0.622188	6.198	0.0450942	0.278598	-0.568209	0.00930541	0.995358	1	NA	NA
otu_1055	New.ReferenceOTU8135	NA	NA	0.185567	2.34599e-06	-0.771154	0.282672	0.868197	0.987278	0.149234	1.87626	0.391359	0.741484	NA	NA
otu_1056	New.ReferenceOTU28989	Selenomonas	NA	0.154639	4.6e-06	0.83333	2.29662	0.317172	0.668719	-1.49073	3.83822	0.146737	0.469248	0.121028	0.660756
otu_1057	New.ReferenceOTU63554	NA	NA	0.278351	2.23424e-05	-0.236377	2.85589	0.239802	0.592669	1.35975	0.996032	0.607735	0.892523	1	1
otu_1058	New.ReferenceOTU23536	Actinomyces	NA	0.185567	2.94267e-06	0.432027	0.582388	0.747371	0.948994	0.199845	0.741318	0.690279	0.943908	0.986826	1
otu_1059	New.ReferenceOTU70477	NA	NA	0.43299	7.07543e-06	-0.0447843	0.0202737	0.989914	1	-0.0890353	0.135567	0.934463	1	0.923623	1
otu_1060	New.ReferenceOTU59360	Prevotella	NA	0.123711	1.90927e-06	-0.778003	2.66921	0.263262	0.620439	-0.259524	0.000120491	0.99994	1	NA	NA
otu_1061	New.ReferenceOTU18198	Streptococcus	NA	0.278351	8.64865e-06	-0.840657	2.33248	0.311537	0.664591	0.856795	0.111224	0.945906	1	0.878802	1
otu_1062	New.ReferenceOTU33493	Selenomonas	NA	0.298969	1.6293e-05	0.2058	0.755079	0.685546	0.913294	0.788896	0.0181049	0.990988	1	1	1
otu_1063	New.ReferenceOTU21391	Prevotella	NA	0.103093	8.91252e-06	2.66829	11.0594	0.00396712	0.0932833	3.00694	1.56338	0.457632	0.798095	1	1
otu_1064	New.ReferenceOTU31383	Prevotella	NA	0.14433	3.13147e-06	-0.804626	0.539083	0.76373	0.955983	0.928888	0.517892	0.771865	0.986433	NA	NA
otu_1065	New.ReferenceOTU58542	Capnocytophaga	NA	0.123711	1.80914e-06	-0.160577	0.471415	0.790012	0.961513	0.733978	0.642846	0.725117	0.960207	1	1
otu_1066	New.ReferenceOTU58546	NA	NA	0.42268	6.95492e-06	-0.481184	1.00678	0.604479	0.872043	-0.172369	1.04355	0.593466	0.884431	0.599819	1
otu_1067	New.ReferenceOTU7031	Streptococcus	NA	0.113402	1.993e-06	0.51482	12.4457	0.00198357	0.0628648	0.156519	13.7859	0.00101492	0.0339574	0.0153971	0.282309
otu_1068	New.ReferenceOTU3110	Prevotella	NA	0.185567	2.59271e-06	-0.000670354	2.29597	0.317276	0.668719	0.505928	0.182564	0.91276	1	0.198513	0.784258
otu_1069	New.ReferenceOTU54307	Corynebacterium	NA	0.123711	1.4116e-06	2.59856	0.114001	0.944594	1	0.00458543	0.582796	0.747218	0.972801	1	1
otu_1070	New.ReferenceOTU6696	Selenomonas	NA	0.123711	4.29247e-06	2.36821	0.00199815	0.999001	1	1.76304	1.72389	0.422339	0.764197	0.999999	1
otu_1071	New.ReferenceOTU7122	NA	NA	0.329897	4.40928e-06	0.0360383	3.72496	0.155287	0.479239	0.392382	2.65332	0.265362	0.621574	0.121038	0.660756
otu_1072	New.ReferenceOTU11995	Prevotella	NA	0.113402	1.40589e-05	-0.600021	0.226192	0.893065	0.998068	Inf	1.29319e-12	1	1	1	1
otu_1073	New.ReferenceOTU3802	Prevotella	NA	0.123711	5.02689e-06	0.882268	3.3493	0.187373	0.52728	-2.41069	2.03829	0.360903	0.713836	0.346105	0.941143
otu_1074	New.ReferenceOTU15671	NA	NA	0.103093	3.76461e-06	1.77751	0.00401833	0.997993	1	2.5787	1.18873	0.551913	0.857734	NA	NA
otu_1075	New.ReferenceOTU15670	Actinomyces	NA	0.298969	9.72822e-06	-0.12945	0.68611	0.709599	0.924946	-0.0298412	0.543691	0.761972	0.980885	0.865264	1
otu_1076	New.ReferenceOTU22562	NA	NA	0.103093	1.46163e-06	0.391028	45.445	1.35441e-10	5.63704e-07	-2.02609	42.9115	4.8072e-10	1.95364e-06	1	1
otu_1077	New.ReferenceOTU36521	Dialister	NA	0.443299	3.39554e-05	-0.116665	0.48407	0.785029	0.959936	-0.71025	1.18538	0.552838	0.858726	0.487341	1
otu_1078	New.ReferenceOTU11374	Actinomyces	NA	0.42268	1.69809e-05	0.547756	6.26337	0.0436442	0.277324	-0.791216	4.38418	0.111683	0.409207	0.70401	1
otu_1079	New.ReferenceOTU64756	Streptococcus	NA	0.14433	5.3092e-06	-3.46721	9.76013	0.00759651	0.130104	Inf	NA	NA	NA	NA	NA
otu_1080	New.ReferenceOTU16658	NA	NA	0.690722	1.42756e-05	0.905175	11.0702	0.00394587	0.0932833	-0.0424809	9.29328	0.00959377	0.121987	0.200222	0.786694
otu_1081	New.ReferenceOTU68112	Fusobacterium	NA	0.113402	2.24757e-05	1.79857	3.2758	0.194388	0.5365	3.41141	4.28535	0.11734	0.419605	0.0856138	0.583697
otu_1082	New.ReferenceOTU85359	NA	NA	0.123711	1.46717e-06	-0.593565	11.1684	0.00375675	0.0914362	-1.46933	8.39753	0.0150141	0.157717	NA	NA
otu_1083	New.ReferenceOTU18722	Streptococcus	NA	0.278351	5.05947e-05	-1.83019	7.11357	0.0285304	0.234027	0.693956	1.08082	0.582509	0.879405	0.401471	0.971782
otu_1084	New.ReferenceOTU18723	Cardiobacterium	NA	0.134021	2.45677e-06	-0.240773	12.6858	0.0017592	0.0605108	-0.921588	5.7216	0.0572229	0.300627	0.862062	1
otu_1085	New.ReferenceOTU74364	NA	NA	0.154639	1.5931e-06	-0.168505	0.123966	0.939899	1	0.0679993	10.7859	0.00454845	0.0829428	NA	NA
otu_1086	New.ReferenceOTU77184	NA	NA	0.216495	4.74748e-06	0.234023	0.596659	0.742057	0.945502	0.663621	4.67674	0.0964848	0.38113	0.604407	1
otu_1087	New.ReferenceOTU45586	NA	NA	0.195876	7.55538e-06	0.73368	0.986897	0.610517	0.876046	-1.43091	3.02016	0.220892	0.576561	0.940961	1
otu_1088	New.ReferenceOTU20887	Actinomyces	NA	0.329897	1.91347e-05	0.0599644	4.1328	0.126641	0.437402	1.54623	1.23858	0.538328	0.851601	0.229992	0.817587
otu_1089	New.ReferenceOTU46583	Capnocytophaga	NA	0.309278	1.26576e-05	0.370895	2.74687	0.253236	0.608878	0.622291	1.53469	0.464244	0.800119	0.511999	1
otu_1090	New.ReferenceOTU73980	Actinomyces	NA	0.14433	4.15233e-06	-1.95556	5.42644	0.0663229	0.329792	-0.314389	0.0578803	0.971475	1	0.999999	1
otu_1091	New.ReferenceOTU79338	Capnocytophaga	NA	0.113402	1.84813e-06	-0.131064	4.35333	0.113419	0.418484	-1.37512	10.7129	0.00471766	0.0844607	0.0421356	0.431191
otu_1092	New.ReferenceOTU77602	NA	NA	0.123711	1.29322e-06	0.130984	4.75552	0.0927582	0.382587	-0.604862	11.2022	0.00369374	0.0741487	NA	NA
otu_1093	New.ReferenceOTU77603	Prevotella	NA	0.14433	2.94042e-06	1.48451	0.0292501	0.985481	1	1.03473	0.143569	0.930731	1	1	1
otu_1094	New.ReferenceOTU10021	Actinomyces	NA	0.247423	8.90313e-06	-1.41616	3.35306	0.187022	0.52728	-1.10077	2.40172	0.300935	0.656821	0.0501917	0.456669
otu_1095	New.ReferenceOTU10025	Selenomonas	NA	0.206186	8.54114e-06	1.84407	11.5662	0.00307909	0.0821484	0.196401	4.07686	0.130233	0.441055	0.318316	0.915318
otu_1096	New.ReferenceOTU78530	NA	NA	0.134021	1.59785e-06	-0.727972	2.02941	0.362509	0.713699	-0.974095	2.0034	0.367255	0.71756	0.0479758	0.442089
otu_1097	New.ReferenceOTU25810	Capnocytophaga	NA	0.391753	1.6382e-05	-0.0203956	0.60815	0.737806	0.942681	-0.00400944	2.64392	0.266613	0.622668	0.441698	1
otu_1098	New.ReferenceOTU43357	Actinomyces	NA	0.154639	4.27209e-06	-0.105167	0.105614	0.948563	1	0.771041	1.06177	0.588084	0.882489	1	1
otu_1099	New.ReferenceOTU42916	NA	NA	0.103093	1.25246e-06	-1.87595	24.6306	4.48256e-06	0.00207293	-0.65964	20.895	2.90203e-05	0.00346878	1	1
otu_1100	New.ReferenceOTU42913	Streptococcus	NA	0.103093	3.90235e-06	-3.80357	9.31959	0.0094684	0.142913	Inf	1.08002e-12	1	1	1	1
otu_1101	New.ReferenceOTU73615	Tannerella	NA	0.175258	1.25026e-05	3.29744	0.609682	0.737241	0.942671	Inf	NA	NA	NA	NA	NA
otu_1102	New.ReferenceOTU29849	Streptococcus	NA	0.195876	6.01014e-06	-2.06676	6.17951	0.0455131	0.278598	1.42131	3.52844	0.17132	0.50416	1	1
otu_1103	New.ReferenceOTU29848	NA	NA	0.618557	1.19921e-05	0.432938	11.4234	0.00330708	0.0854911	-0.232698	12.2694	0.00216636	0.0553113	0.00185216	0.107726
otu_1104	New.ReferenceOTU20949	Kingella	NA	0.257732	6.76897e-06	-0.0656386	0.859571	0.650649	0.897085	1.33286	2.44842	0.29399	0.651104	0.466331	1
otu_1105	New.ReferenceOTU20947	Selenomonas	NA	0.123711	3.24835e-06	-0.114918	7.69266	0.021358	0.201044	0.0330673	1.6723	0.433376	0.774296	1	1
otu_1106	New.ReferenceOTU4147	Selenomonas	NA	0.185567	2.50246e-06	0.365947	0.644316	0.724584	0.932723	1.23417	0.361551	0.834623	1	0.995848	1
otu_1107	New.ReferenceOTU62211	Streptococcus	NA	0.216495	6.21923e-06	-1.36546	4.20417	0.122201	0.43222	0.965936	3.20401	0.201492	0.548475	0.293997	0.899212
otu_1108	New.ReferenceOTU61099	NA	NA	0.226804	2.86527e-06	-0.119198	2.1248	0.345625	0.698297	0.685753	1.58101	0.453616	0.795296	0.039186	0.421454
otu_1109	New.ReferenceOTU13435	Corynebacterium	NA	0.14433	1.67289e-06	-0.36785	4.0027	0.135153	0.446684	Inf	NA	NA	NA	1	1
otu_1110	New.ReferenceOTU64681	NA	NA	0.257732	3.12008e-06	0.50904	1.15226	0.56207	0.848816	0.110221	5.07896	0.0789074	0.349163	0.000434245	0.0474117
otu_1111	New.ReferenceOTU18523	NA	NA	0.752577	1.87314e-05	0.109934	0.334632	0.845932	0.977621	-0.291804	1.53688	0.463736	0.800119	0.877164	1
otu_1112	New.ReferenceOTU58669	Capnocytophaga	NA	0.278351	8.14841e-06	-0.650278	0.0708963	0.965173	1	0.388244	0.782293	0.676281	0.933639	0.501271	1
otu_1113	New.ReferenceOTU3305	Streptococcus	NA	0.28866	7.8203e-06	-0.155899	5.8049	0.0548885	0.305782	-0.113195	6.55534	0.0377161	0.246825	0.00878608	0.216757
otu_1114	New.ReferenceOTU3308	Selenomonas	NA	0.113402	2.93978e-06	1.91832	0.268676	0.874294	0.989315	Inf	NA	NA	NA	NA	NA
otu_1115	New.ReferenceOTU51386	Prevotella	NA	0.350515	2.07664e-05	1.16431	3.10032	0.212214	0.564008	0.353183	2.70462	0.258642	0.612899	0.135981	0.695935
otu_1116	New.ReferenceOTU22403	Actinomyces	NA	0.42268	1.58935e-05	0.0406318	1.8825	0.39014	0.731735	0.70427	1.63993	0.440447	0.781517	0.354946	0.946165
otu_1117	New.ReferenceOTU64309	NA	NA	0.546392	9.64419e-06	-0.0980737	2.00715	0.366566	0.716059	-0.111822	1.4635	0.481066	0.812434	0.239	0.831195
otu_1118	New.ReferenceOTU34023	NA	NA	0.371134	2.62393e-05	-0.146673	1.07198	0.585089	0.861291	1.3757	0.262271	0.877099	1	0.279537	0.888552
otu_1119	New.ReferenceOTU69550	NA	NA	0.237113	2.8582e-06	-0.619754	0.00782233	0.996096	1	1.64434	0.821013	0.663314	0.927372	NA	NA
otu_1120	New.ReferenceOTU8083	NA	NA	0.247423	2.5152e-06	0.607081	0.189017	0.90982	1	-0.541756	3.587	0.166377	0.495363	0.157299	0.728469
otu_1121	New.ReferenceOTU9939	Capnocytophaga	NA	0.103093	2.93399e-06	-1.25509	1.04669	0.592535	0.865006	-1.50097	0.321335	0.851575	1	NA	NA
otu_1122	New.ReferenceOTU9682	Streptococcus	NA	0.113402	1.94807e-06	-0.905407	1.03832	0.595021	0.86681	-0.589207	5.83228	0.0541423	0.296542	NA	NA
otu_1123	New.ReferenceOTU10853	Actinomyces	NA	0.103093	2.07273e-06	-1.99715	0.843349	0.655947	0.899863	1.8626	2.01283	0.365527	0.716595	NA	NA
otu_1124	New.ReferenceOTU10851	Selenomonas	NA	0.587629	0.000134875	-0.370353	7.71976	0.0210706	0.199308	0.973454	7.48257	0.0237236	0.192057	0.035884	0.402772
otu_1125	New.ReferenceOTU89515	Actinomyces	NA	0.103093	1.5401e-06	-0.364709	1.59531	0.450383	0.769227	-0.243982	4.15696	0.12512	0.433079	1	1
otu_1126	New.ReferenceOTU88807	NA	NA	0.257732	3.32627e-06	0.0909246	3.164	0.205564	0.557696	-0.619439	6.03977	0.0488067	0.282193	0.32396	0.92198
otu_1127	New.ReferenceOTU42268	NA	NA	0.360825	4.63435e-06	0.1281	3.8652	0.144771	0.46178	0.0895588	6.44289	0.0398974	0.254142	0.000867091	0.0659923
otu_1128	New.ReferenceOTU12283	NA	NA	1	5.34301e-05	-0.0605398	4.4454	0.108316	0.412454	0.127157	4.18266	0.123523	0.43016	0.0532627	0.473841
otu_1129	New.ReferenceOTU12289	NA	NA	0.969072	4.90404e-05	-0.143793	0.841562	0.656534	0.900153	-0.289113	2.42804	0.297	0.654206	0.799345	1
otu_1130	New.ReferenceOTU11481	Leptotrichia	NA	0.123711	5.12128e-06	-1.55844	6.95128	0.0309421	0.236965	-0.805198	4.35617	0.113258	0.412544	0.239348	0.831579
otu_1131	New.ReferenceOTU82760	Selenomonas	NA	0.319588	7.71392e-06	0.171922	0.338534	0.844284	0.977621	-0.81288	0.362388	0.834274	1	0.614515	1
otu_1132	New.ReferenceOTU33226	Streptococcus	NA	0.536082	5.28646e-05	-0.826128	9.92692	0.0069887	0.127574	2.26647	8.42061	0.0148418	0.157486	0.213653	0.797
otu_1133	New.ReferenceOTU63016	Actinomyces	NA	0.154639	6.22933e-06	-2.75748	15.5748	0.000414931	0.0270892	-1.52052	10.8703	0.00436064	0.080464	1	1
otu_1134	New.ReferenceOTU21296	Streptococcus	NA	0.56701	1.99473e-05	0.0572537	0.834515	0.658851	0.902238	0.350191	0.0967744	0.952765	1	0.78534	1
otu_1135	New.ReferenceOTU60093	Streptococcus	NA	0.103093	2.1436e-06	-2.05643	0.00346883	0.998267	1	1.50086	2.39128	0.30251	0.658138	1	1
otu_1136	New.ReferenceOTU35337	Kingella	NA	0.164948	3.86827e-06	-0.115815	0.33155	0.847237	0.977621	2.49066	0.0137646	0.993141	1	NA	NA
otu_1137	New.ReferenceOTU35335	Dialister	NA	0.298969	9.17815e-06	-0.0717177	1.75898	0.414995	0.74552	-0.448854	1.29647	0.522968	0.841723	0.289951	0.898596
otu_1138	New.ReferenceOTU2079	Capnocytophaga	NA	0.391753	2.08633e-05	-0.088278	0.800126	0.670278	0.905206	-0.153734	0.534224	0.765587	0.982716	0.840912	1
otu_1139	New.ReferenceOTU29292	Actinomyces	NA	0.268041	7.15415e-06	0.324256	0.400471	0.818538	0.970163	0.729443	0.108704	0.947099	1	0.761451	1
otu_1140	New.ReferenceOTU22170	Prevotella	NA	0.268041	7.12877e-06	0.111685	2.12575	0.345462	0.698297	-0.588289	6.16612	0.0458189	0.271872	0.384482	0.962643
otu_1141	New.ReferenceOTU62007	NA	NA	0.57732	1.00786e-05	0.149901	1.63696	0.441102	0.763543	-0.596574	8.91929	0.0115665	0.138254	0.110986	0.63777
otu_1142	New.ReferenceOTU62009	Prevotella	NA	0.268041	7.5243e-06	0.560567	3.94753	0.138933	0.451749	-0.564305	3.53565	0.170703	0.502709	0.586384	1
otu_1143	New.ReferenceOTU50900	Oribacterium	NA	0.278351	1.26349e-05	1.60472	0.726659	0.695357	0.918013	0.404203	0.0516511	0.974505	1	0.869092	1
otu_1144	New.ReferenceOTU24100	NA	NA	0.556701	1.09981e-05	-0.598811	1.14239	0.564851	0.849932	0.160149	4.20512	0.122143	0.427555	0.50768	1
otu_1145	New.ReferenceOTU13194	Capnocytophaga	NA	0.350515	1.92739e-05	0.303463	1.29622	0.523033	0.828911	-0.167746	0.885902	0.642139	0.915966	0.534513	1
otu_1146	New.ReferenceOTU13193	Streptococcus	NA	0.134021	2.05542e-06	0.229448	0.184351	0.911945	1	Inf	5.68434e-14	1	1	NA	NA
otu_1147	New.ReferenceOTU19062	Dialister	NA	0.103093	3.02134e-05	1.99859	0.275709	0.871225	0.988846	0.00159043	0.132875	0.935721	1	0.405759	0.971782
otu_1148	New.ReferenceOTU65697	NA	NA	0.237113	3.58835e-06	0.20696	0.468269	0.791255	0.962082	1.02773	0.465592	0.792315	0.996894	0.801738	1
otu_1149	New.ReferenceOTU68528	Capnocytophaga	NA	0.226804	4.91552e-06	0.124613	0.263373	0.876616	0.990088	-0.0445197	0.551491	0.759006	0.978875	0.387846	0.963593
otu_1150	New.ReferenceOTU55146	NA	NA	0.319588	4.39486e-06	-0.353803	0.380265	0.826849	0.973427	0.0970747	1.20955	0.546197	0.854268	0.911628	1
otu_1151	New.ReferenceOTU50975	Actinomyces	NA	0.319588	3.91517e-05	0.101474	2.63443	0.26788	0.625686	0.160436	0.85695	0.651502	0.919661	0.950756	1
otu_1152	New.ReferenceOTU1802	Leptotrichia	NA	0.175258	5.55974e-06	-0.433818	0.363638	0.833752	0.975374	0.840584	2.83486	0.242336	0.594358	1	1
otu_1153	New.ReferenceOTU47695	Cardiobacterium	NA	0.175258	6.82307e-06	0.78237	7.53387	0.0231229	0.211511	-0.345903	5.06835	0.079327	0.349279	0.0313863	0.387469
otu_1154	New.ReferenceOTU22239	Prevotella	NA	0.309278	7.7141e-06	0.0205218	3.23963	0.197936	0.542814	-0.957469	4.49442	0.105694	0.398459	0.00372024	0.150382
otu_1155	New.ReferenceOTU9225	NA	NA	0.278351	4.19949e-06	-1.21966	5.50069	0.0639057	0.325997	-0.246746	2.69213	0.260262	0.615303	0.860616	1
otu_1156	New.ReferenceOTU40148	Actinomyces	NA	0.206186	5.45019e-06	1.19111	0.708625	0.701656	0.92068	1.92468	0.155811	0.925052	1	NA	NA
otu_1157	New.ReferenceOTU10263	Actinomyces	NA	0.237113	4.96237e-06	0.269649	0.0158003	0.992131	1	1.54244	1.00319	0.605563	0.890232	1	1
otu_1158	New.ReferenceOTU39606	Actinomyces	NA	0.134021	2.55833e-06	-1.24654	15.7429	0.000381482	0.0269106	-0.191331	16.6696	0.000240013	0.0140247	0.0208969	0.321759
otu_1159	New.ReferenceOTU15169	Fusobacterium	NA	0.247423	7.82567e-06	-0.69978	3.40186	0.182514	0.519933	0.63494	0.124129	0.939822	1	0.79597	1
otu_1160	New.ReferenceOTU24788	Capnocytophaga	NA	0.443299	2.6934e-05	0.0729483	0.802466	0.669494	0.905206	0.689929	0.0456144	0.977451	1	0.78777	1
otu_1161	New.ReferenceOTU19524	Streptococcus	NA	0.360825	1.3713e-05	-1.40205	5.84201	0.0538794	0.303364	1.77142	3.06116	0.21641	0.569988	0.564889	1
otu_1162	New.ReferenceOTU28303	NA	NA	0.71134	1.82729e-05	-0.053458	0.596161	0.742242	0.945502	0.0394323	0.538019	0.764136	0.982115	0.854339	1
otu_1163	New.ReferenceOTU40963	Leptotrichia	NA	0.134021	1.21908e-05	0.724729	2.15106	0.341117	0.694127	1.53048	0.0827884	0.959451	1	NA	NA
otu_1164	New.ReferenceOTU65368	NA	NA	0.28866	3.90711e-06	-0.246843	9.35725	0.00929176	0.141657	1.16911	2.54515	0.280109	0.637809	0.388025	0.963593
otu_1165	New.ReferenceOTU12321	Eikenella	NA	0.103093	2.22258e-06	0.213931	3.86492	0.144792	0.46178	0.3676	2.14002	0.343006	0.696291	0.000576574	0.0541316
otu_1166	New.ReferenceOTU11671	Streptococcus	NA	0.216495	2.13147e-05	-1.28385	1.79557	0.407472	0.743008	1.46976	1.49404	0.473777	0.808592	0.312121	0.911397
otu_1167	New.ReferenceOTU11670	Streptococcus	NA	0.309278	7.13774e-06	-0.27618	13.195	0.00136377	0.0525558	0.695579	1.59072	0.451419	0.793841	0.378939	0.959273
otu_1168	New.ReferenceOTU11678	Prevotella	NA	0.103093	3.24114e-06	-0.748673	0.98826	0.610102	0.876046	-1.51774	2.23091	0.327767	0.683894	0.22862	0.817587
otu_1169	New.ReferenceOTU86808	Cardiobacterium	NA	0.123711	2.65235e-06	-0.480694	3.76619	0.152119	0.473982	-1.10561	5.90907	0.0521028	0.291661	0.0196443	0.312544
otu_1170	New.ReferenceOTU35816	Selenomonas	NA	0.134021	5.47954e-06	0.224231	1.72004	0.423153	0.750492	0.705852	1.37769	0.502155	0.827617	1	1
otu_1171	New.ReferenceOTU43593	Porphyromonas	NA	0.216495	1.12213e-05	0.457435	4.39218	0.111237	0.41522	1.97703	4.64315	0.0981187	0.384898	0.0100153	0.234319
otu_1172	New.ReferenceOTU26831	NA	NA	0.474227	7.39297e-06	0.192863	0.159212	0.92348	1	0.601541	0.823218	0.662583	0.926932	0.505346	1
otu_1173	New.ReferenceOTU59876	Leptotrichia	NA	0.14433	5.94532e-06	0.301915	5.8716	0.0530882	0.299801	-0.283366	1.27358	0.528989	0.844013	0.680483	1
otu_1174	New.ReferenceOTU39483	Leptotrichia	NA	0.103093	1.21803e-05	-2.94294	4.02945	0.133357	0.445094	3.03344	2.01584	0.364976	0.715861	0.581657	1
otu_1175	New.ReferenceOTU6349	Prevotella	NA	0.226804	6.16136e-06	1.04718	1.84779	0.39697	0.738244	-1.61318	8.32341	0.015581	0.161123	0.805343	1
otu_1176	New.ReferenceOTU22780	NA	NA	0.927835	3.53119e-05	0.0808018	4.02562	0.133612	0.445428	-0.14627	3.3605	0.186328	0.524862	0.211974	0.796395
otu_1177	New.ReferenceOTU11880	Selenomonas	NA	0.103093	2.25323e-06	1.29747	8.06441	0.0177351	0.185293	-3.08747	14.6494	0.000659061	0.0277559	0.00530356	0.163001
otu_1178	New.ReferenceOTU22030	Leptotrichia	NA	0.154639	3.1207e-06	-0.518009	0.204474	0.902815	1	Inf	NA	NA	NA	1	1
otu_1179	New.ReferenceOTU8610	Actinomyces	NA	0.123711	2.85515e-06	-1.22187	23.7977	6.79819e-06	0.00257219	-2.04333	30.7829	2.06816e-07	0.000128001	0.0294829	0.377893
otu_1180	New.ReferenceOTU1776	Prevotella	NA	0.195876	1.52032e-05	-1.42186	19.5147	5.78681e-05	0.00926335	-0.50381	7.93701	0.0189016	0.17629	0.0491867	0.449796
otu_1181	New.ReferenceOTU17210	Aggregatibacter	NA	0.113402	2.07269e-06	0.977458	2.25711	0.3235	0.677608	0.362331	0.499481	0.779003	0.989567	NA	NA
otu_1182	New.ReferenceOTU1484	NA	NA	0.876289	2.73036e-05	-0.355065	0.744634	0.689136	0.915183	-0.55153	5.02847	0.0809249	0.351392	0.616724	1
otu_1183	New.ReferenceOTU23259	Prevotella	NA	0.28866	9.54715e-06	1.87047	4.5668	0.101937	0.401383	0.782742	0.67306	0.714244	0.955218	0.780827	1
otu_1184	New.ReferenceOTU60706	Leptotrichia	NA	0.268041	1.30837e-05	-0.0762217	1.35607	0.507615	0.817738	0.238909	1.15231	0.562056	0.863078	0.891858	1
otu_1185	New.ReferenceOTU22255	NA	NA	0.56701	1.0861e-05	-0.0254592	0.697031	0.705735	0.922219	-0.0832984	0.774877	0.678793	0.934807	0.81879	1
otu_1186	New.ReferenceOTU18964	Streptococcus	NA	0.14433	3.57751e-06	-2.04204	3.70295	0.157005	0.480792	2.98752	0.216411	0.897443	1	NA	NA
otu_1187	New.ReferenceOTU61077	Leptotrichia	NA	0.206186	3.95189e-06	-0.109322	0.915553	0.632689	0.887513	-0.355334	0.429311	0.806819	1	0.264121	0.871186
otu_1188	New.ReferenceOTU54660	NA	NA	0.525773	1.12178e-05	0.536737	0.408586	0.815223	0.968299	1.20884	0.489636	0.782847	0.990193	0.940837	1
otu_1189	New.ReferenceOTU54664	Prevotella	NA	0.134021	9.86874e-06	-1.54846	3.95257	0.138583	0.451182	2.10717	1.41673	0.492449	0.82021	0.132439	0.689563
otu_1190	New.ReferenceOTU35696	NA	NA	0.969072	6.22371e-05	0.289719	2.88477	0.236363	0.588138	0.113076	1.23858	0.538328	0.851601	0.802257	1
otu_1191	New.ReferenceOTU28531	Corynebacterium	NA	0.103093	4.02486e-06	2.43183	1.91404	0.384036	0.726582	Inf	NA	NA	NA	NA	NA
otu_1192	New.ReferenceOTU33939	Veillonella	NA	0.298969	7.26215e-06	-0.77143	5.38798	0.0676106	0.334995	-0.157779	6.0034	0.0497024	0.284303	0.00210552	0.117223
otu_1193	New.ReferenceOTU1209	NA	NA	0.123711	1.40445e-06	-0.0667645	4.95153	0.0840985	0.363168	-0.99571	13.8196	0.000997938	0.0339574	1	1
otu_1194	New.ReferenceOTU84212	Prevotella	NA	0.340206	4.87454e-05	1.0007	1.54961	0.460793	0.77802	-0.0697763	2.32863	0.312137	0.666942	0.448605	1
otu_1195	New.ReferenceOTU46363	Streptococcus	NA	0.298969	8.19736e-06	-0.161189	1.09341	0.578854	0.856449	0.109738	0.683204	0.710631	0.953989	0.28119	0.891054
otu_1196	New.ReferenceOTU72017	NA	NA	0.824742	2.87231e-05	0.179641	0.647898	0.723287	0.932277	-0.0956345	1.05529	0.589992	0.883141	0.436246	0.999323
otu_1197	New.ReferenceOTU73694	NA	NA	0.123711	2.5773e-06	-0.553004	0.0137425	0.993152	1	2.18036	1.81546	0.403439	0.747982	1	1
otu_1198	New.ReferenceOTU86109	NA	NA	0.185567	2.43675e-06	-0.795374	5.04625	0.0802084	0.357692	-0.646905	4.95142	0.0841033	0.358595	0.0511615	0.461993
otu_1199	New.ReferenceOTU31978	Streptococcus	NA	0.298969	7.94578e-06	0.362643	1.58015	0.453811	0.772184	-0.525423	14.8916	0.000583875	0.0252433	0.284462	0.891326
otu_1200	New.ReferenceOTU28061	NA	NA	0.896907	2.99778e-05	0.218627	1.44221	0.486215	0.800485	0.393696	3.01132	0.221871	0.577631	0.198444	0.784258
otu_1201	New.ReferenceOTU12514	Prevotella	NA	0.103093	1.17529e-06	1.32213	3.00891	0.222138	0.573892	0.938591	1.59239	0.451043	0.793523	1	1
otu_1202	New.ReferenceOTU43035	Capnocytophaga	NA	0.14433	3.39361e-06	1.0402	10.4537	0.00537031	0.107458	2.33005	2.11166	0.347904	0.701774	1	1
otu_1203	New.ReferenceOTU26577	NA	NA	0.154639	1.9871e-06	-0.144682	1.0839	0.581613	0.858425	1.06288	1.31876	0.517171	0.83937	NA	NA
otu_1204	New.ReferenceOTU5258	Capnocytophaga	NA	0.185567	4.98732e-06	-0.381482	2.8642	0.238806	0.591619	-1.05748	3.49004	0.174641	0.509507	0.926937	1
otu_1205	New.ReferenceOTU66548	NA	NA	0.103093	2.10678e-06	-0.283834	0.000166945	0.999917	1	0.322184	6.11833	0.0469268	0.275593	NA	NA
otu_1206	New.ReferenceOTU17025	Capnocytophaga	NA	0.247423	5.3007e-06	-0.357561	1.81799	0.40293	0.740932	-0.645853	4.00119	0.135255	0.44908	0.529398	1
otu_1207	New.ReferenceOTU24551	Actinomyces	NA	0.350515	1.8045e-05	0.00225313	5.83398	0.0540964	0.303435	0.410892	6.88481	0.0319877	0.224662	0.0204448	0.318599
otu_1208	New.ReferenceOTU53671	Selenomonas	NA	0.123711	1.47793e-06	1.11627	1.15757	0.56058	0.848816	1.58326	1.18055	0.554175	0.859077	1	1
otu_1209	New.ReferenceOTU39721	Actinomyces	NA	0.453608	4.57195e-05	-0.557922	6.15462	0.046083	0.279255	-1.73655	18.279	0.000107343	0.00948348	0.898131	1
otu_1210	New.ReferenceOTU67833	NA	NA	0.113402	1.22124e-06	0.379446	0.468851	0.791025	0.962082	1.38736	1.30413	0.520969	0.841723	NA	NA
otu_1211	New.ReferenceOTU24884	NA	NA	0.773196	1.8275e-05	-0.344396	2.11781	0.346836	0.700176	-0.180476	1.58184	0.453428	0.795296	0.339307	0.932357
otu_1212	New.ReferenceOTU24888	NA	NA	0.175258	4.09537e-06	-0.420078	1.604	0.448432	0.767738	0.523446	1.5757	0.454823	0.796669	0.18548	0.766506
otu_1213	New.ReferenceOTU55734	Selenomonas	NA	0.402062	5.13271e-05	1.06185	2.1038	0.349273	0.702954	0.734885	1.37272	0.503404	0.828273	0.56739	1
otu_1214	New.ReferenceOTU17824	Capnocytophaga	NA	0.237113	5.815e-06	-0.128955	0.252515	0.881388	0.991435	-0.0409203	0.509109	0.775262	0.988522	0.565131	1
otu_1215	New.ReferenceOTU17825	TG5	NA	0.113402	3.82383e-06	-0.0515397	0.197129	0.906137	1	1.27217	2.58343	0.274799	0.631309	0.999999	1
otu_1216	New.ReferenceOTU84260	Corynebacterium	NA	0.226804	5.20237e-06	-1.39583	0.58672	0.745753	0.948023	0.125736	8.80807	0.0122279	0.141809	0.447269	1
otu_1217	New.ReferenceOTU37510	Streptococcus	NA	0.237113	7.50584e-06	-0.633826	1.87039	0.392509	0.734213	-0.648602	11.2573	0.00359343	0.0733853	0.994056	1
otu_1218	New.ReferenceOTU15530	Leptotrichia	NA	0.103093	3.44054e-06	-0.487155	2.96389	0.227195	0.580193	-0.31611	6.20945	0.0448368	0.271133	0.356019	0.946165
otu_1219	New.ReferenceOTU39389	Streptococcus	NA	0.247423	1.10243e-05	0.409764	1.65712	0.436678	0.75856	-1.06196	4.7406	0.0934525	0.376031	0.482749	1
otu_1220	New.ReferenceOTU17007	NA	NA	0.57732	1.09115e-05	-0.269686	3.83611	0.146892	0.464218	0.119769	0.120846	0.941366	1	0.750103	1
otu_1221	New.ReferenceOTU17008	Schwartzia	NA	0.371134	7.37727e-05	-0.265987	0.904006	0.636352	0.889073	-1.63431	9.60422	0.00821239	0.111997	0.74697	1
otu_1222	New.ReferenceOTU52927	Eikenella	NA	0.185567	3.29858e-06	-0.676249	2.4901	0.287926	0.642547	-1.19132	8.74359	0.0126285	0.143683	0.923446	1
otu_1223	New.ReferenceOTU46007	Actinomyces	NA	0.103093	1.88099e-06	3.37169	0.00952336	0.99525	1	-0.336105	1.31332	0.518581	0.840651	1	1
otu_1224	New.ReferenceOTU57831	Prevotella	NA	0.134021	1.34301e-06	0.828516	10.0161	0.00668406	0.123161	0.12886	2.67355	0.262692	0.618916	1	1
otu_1225	New.ReferenceOTU45779	Leptotrichia	NA	0.206186	1.31426e-05	-0.138444	2.90851	0.233575	0.586142	-0.978746	7.44129	0.0242183	0.19387	0.0399662	0.424463
otu_1226	New.ReferenceOTU50156	NA	NA	0.329897	1.24142e-05	0.0162185	0.384889	0.82494	0.972635	-0.169132	1.48775	0.475269	0.810191	0.908293	1
otu_1227	New.ReferenceOTU19815	TG5	NA	0.14433	9.45976e-06	1.64871	0.796909	0.671357	0.905206	3.68879	3.02088	0.220813	0.576561	1	1
otu_1228	New.ReferenceOTU70063	NA	NA	0.14433	1.52336e-06	0.835926	0.78764	0.674476	0.907057	-0.0652582	1.91453	0.383941	0.733068	1	1
otu_1229	New.ReferenceOTU19818	NA	NA	0.494845	9.66918e-06	-0.705663	5.94146	0.0512659	0.29527	0.593964	0.0281405	0.986028	1	0.436055	0.999323
otu_1230	New.ReferenceOTU19506	Scardovia	NA	0.195876	3.61443e-05	-1.52003	5.04408	0.0802958	0.357692	-1.36139	16.3059	0.000287878	0.0160265	0.0167648	0.296096
otu_1231	New.ReferenceOTU7045	Actinomyces	NA	0.103093	2.278e-06	1.4385	6.94026	0.0311129	0.237095	-1.95298	15.0887	0.000529092	0.0241599	1	1
otu_1232	New.ReferenceOTU73518	NA	NA	0.154639	2.12611e-06	0.391459	1.73529	0.419939	0.748231	0.0781902	0.906774	0.635472	0.911465	1	1
otu_1233	New.ReferenceOTU26067	Capnocytophaga	NA	0.226804	5.17602e-06	0.146451	0.0132858	0.993379	1	2.27473	0.134821	0.934811	1	NA	NA
otu_1234	New.ReferenceOTU84519	Streptococcus	NA	0.113402	2.1268e-06	-1.79705	0.127926	0.93804	1	0.789573	5.99902	0.0498114	0.284303	1	1
otu_1235	New.ReferenceOTU20177	Capnocytophaga	NA	0.350515	1.77351e-05	0.0594767	1.01454	0.602136	0.871976	0.429401	2.73325	0.254966	0.608445	0.665667	1
otu_1236	New.ReferenceOTU13265	Selenomonas	NA	0.123711	2.56372e-06	-1.16772	0.0319887	0.984133	1	Inf	1.42109e-13	1	1	NA	NA
otu_1237	New.ReferenceOTU33705	Schwartzia	NA	0.134021	3.59463e-06	-0.078136	1.30239	0.521422	0.828566	-1.03297	1.77044	0.412624	0.754342	0.596496	1
otu_1238	New.ReferenceOTU67754	Fusobacterium	NA	0.185567	3.73692e-06	0.258841	7.42266	0.024445	0.214642	-0.210297	5.40679	0.0669777	0.323275	0.260784	0.870004
otu_1239	New.ReferenceOTU34239	NA	NA	0.969072	5.12215e-05	0.134705	1.83502	0.399512	0.738915	-0.00903558	2.54834	0.279663	0.637809	0.696468	1
otu_1240	New.ReferenceOTU3026	Leptotrichia	NA	0.103093	2.90569e-06	-2.13769	1.42093	0.491417	0.803961	0.261807	0.011621	0.994206	1	0.999995	1
otu_1241	New.ReferenceOTU3021	Streptococcus	NA	0.103093	1.6743e-06	-1.26351	2.48205	0.289087	0.643698	Inf	2.84217e-14	1	1	1	1
otu_1242	New.ReferenceOTU22726	Streptococcus	NA	0.164948	3.14589e-06	-0.562671	0.124349	0.939719	1	-1.32317	12.6252	0.00181331	0.0494584	1	1
otu_1243	New.ReferenceOTU19087	NA	NA	0.989691	5.05832e-05	0.156581	2.45529	0.292981	0.647489	0.138392	1.33475	0.513053	0.836753	0.456221	1
otu_1244	New.ReferenceOTU34146	NA	NA	0.164948	1.98932e-06	0.171915	4.27933	0.117694	0.42502	-1.39365	4.55432	0.102575	0.392721	0.391967	0.967962
otu_1245	New.ReferenceOTU23891	Streptococcus	NA	0.195876	8.11425e-06	1.1338	4.29297	0.116894	0.423056	0.0976617	4.96661	0.0834668	0.358121	0.035495	0.401243
otu_1246	New.ReferenceOTU19081	Corynebacterium	NA	0.216495	3.00917e-06	-0.754113	1.02612	0.59866	0.869606	-0.653284	6.70522	0.034993	0.237019	0.306745	0.908136
otu_1247	New.ReferenceOTU41673	Capnocytophaga	NA	0.340206	6.99499e-06	-0.21381	0.365093	0.833146	0.975374	0.97896	0.269688	0.873852	1	0.980551	1
otu_1248	New.ReferenceOTU10955	Prevotella	NA	0.247423	3.22123e-06	1.06323	0.563996	0.754275	0.954482	-0.488714	1.26824	0.530401	0.844651	0.46782	1
otu_1249	New.ReferenceOTU47286	NA	NA	0.216495	5.0272e-06	-0.880555	3.3057	0.191504	0.532423	0.143434	0.334831	0.845848	1	0.867383	1
otu_1250	New.ReferenceOTU52989	NA	NA	0.515464	1.01534e-05	0.00288971	0.54866	0.760081	0.955983	-0.0187262	0.723037	0.696618	0.949063	0.551379	1
otu_1251	New.ReferenceOTU88010	Leptotrichia	NA	0.123711	2.89088e-06	0.0400655	0.204412	0.902843	1	1.51079	0.670055	0.715318	0.955218	NA	NA
otu_1252	New.ReferenceOTU75561	Streptococcus	NA	0.123711	4.57588e-06	0.610573	2.95098	0.228667	0.58173	-2.03489	5.91618	0.0519179	0.291026	0.178195	0.753566
otu_1253	New.ReferenceOTU82642	Capnocytophaga	NA	0.309278	7.29171e-06	-0.181108	0.144575	0.930263	1	0.159728	0.0917623	0.955155	1	NA	NA
otu_1254	New.ReferenceOTU44162	Capnocytophaga	NA	0.28866	7.42413e-06	-0.340584	4.79563	0.0909163	0.379089	-0.485905	4.7359	0.0936726	0.37621	0.13292	0.69107
otu_1255	New.ReferenceOTU5179	NA	NA	0.298969	4.37858e-06	-0.331611	2.95856	0.227802	0.58024	0.747547	3.14698	0.207321	0.555773	0.0648705	0.509644
otu_1256	New.ReferenceOTU83590	NA	NA	0.175258	1.98203e-06	0.517453	1.74648	0.417596	0.747518	-0.666006	1.02548	0.598853	0.887392	1	1
otu_1257	New.ReferenceOTU28375	Megasphaera	NA	0.164948	6.70083e-06	0.90786	3.07746	0.214654	0.566856	2.94491	0.698423	0.705244	0.952338	NA	NA
otu_1258	New.ReferenceOTU30478	Leptotrichia	NA	0.123711	4.8711e-06	-0.983825	1.66033	0.435978	0.758462	3.13957	0.0927361	0.954691	1	NA	NA
otu_1259	New.ReferenceOTU42130	Streptococcus	NA	0.175258	5.63666e-06	1.07592	2.38751	0.303081	0.656863	0.256861	1.23213	0.540065	0.852359	0.288589	0.896864
otu_1260	New.ReferenceOTU57702	Streptococcus	NA	0.247423	4.48506e-06	-0.450347	0.010611	0.994709	1	3.00845	1.05349	0.590525	0.883439	1	1
otu_1261	New.ReferenceOTU57846	NA	NA	0.494845	8.17479e-06	-0.18518	0.964758	0.617313	0.879749	-0.475284	7.00508	0.0301207	0.217426	0.328045	0.925566
otu_1262	New.ReferenceOTU43775	NA	NA	0.783505	1.73142e-05	0.205092	0.296638	0.862156	0.984491	-0.133816	2.04119	0.360381	0.713836	0.689749	1
otu_1263	New.ReferenceOTU22967	Corynebacterium	NA	0.216495	3.88074e-06	1.9112	0.435675	0.804256	0.966546	0.96315	1.82281	0.40196	0.74713	0.699755	1
otu_1264	New.ReferenceOTU62328	Capnocytophaga	NA	0.268041	6.50369e-06	-0.0298111	0.559686	0.755903	0.954563	0.474513	0.632819	0.728761	0.961274	0.131021	0.685561
otu_1265	New.ReferenceOTU67133	Capnocytophaga	NA	0.175258	3.11857e-06	-0.498209	8.68941	0.0129753	0.160075	0.684336	15.6467	0.000400285	0.0195995	0.00541949	0.164087
otu_1266	New.ReferenceOTU67130	Prevotella	NA	0.123711	1.5665e-06	0.175585	0.597877	0.741605	0.945502	0.929699	0.000765321	0.999617	1	NA	NA
otu_1267	New.ReferenceOTU44204	NA	NA	0.587629	9.35083e-06	-0.464741	7.1346	0.0282319	0.233138	0.0377124	7.98777	0.018428	0.176215	0.316212	0.912849
otu_1268	New.ReferenceOTU14019	Selenomonas	NA	0.185567	2.8416e-05	-1.72793	6.72501	0.0346483	0.251053	0.405591	0.749705	0.687391	0.941542	0.4441	1
otu_1269	New.ReferenceOTU16520	Streptococcus	NA	0.195876	7.67908e-06	-1.71174	18.3175	0.000105296	0.0141369	0.897369	2.8923	0.235475	0.588282	NA	NA
otu_1270	New.ReferenceOTU16527	NA	NA	0.123711	1.56118e-06	-1.45488	8.60529	0.0135327	0.164208	-1.91636	8.39175	0.0150576	0.157717	0.019778	0.312544
otu_1271	New.ReferenceOTU36296	Prevotella	NA	0.185567	7.37963e-06	1.52366	0.157443	0.924297	1	-0.557447	6.38057	0.0411601	0.259161	NA	NA
otu_1272	New.ReferenceOTU24062	Paludibacter	NA	0.298969	3.22283e-05	1.35476	2.39183	0.302428	0.656863	1.15491	1.74419	0.418074	0.760543	0.264292	0.871186
otu_1273	New.ReferenceOTU37611	NA	NA	0.556701	9.78707e-06	-0.0673002	0.0633034	0.968844	1	0.0477289	3.39744	0.182918	0.519932	0.720956	1
otu_1274	New.ReferenceOTU65424	Schwartzia	NA	0.103093	5.9358e-06	-0.872225	9.82011	0.00737208	0.130104	-1.97212	11.3117	0.00349707	0.0728826	0.00699585	0.184415
otu_1275	New.ReferenceOTU65422	NA	NA	0.195876	2.89203e-06	-0.232043	8.33662	0.0154784	0.17271	-0.938796	5.21879	0.0735789	0.339154	0.569427	1
otu_1276	New.ReferenceOTU18458	Parvimonas	NA	0.103093	4.34229e-06	1.75975	0.41203	0.813821	0.967749	3.27585	0.0258552	0.987156	1	1	1
otu_1277	New.ReferenceOTU78898	Capnocytophaga	NA	0.164948	3.08381e-06	0.820828	0.485269	0.784558	0.959936	0.715752	1.3868	0.499874	0.825473	0.721022	1
otu_1278	New.ReferenceOTU78893	NA	NA	0.113402	1.80535e-06	-0.0773582	17.2492	0.00017963	0.0189659	-1.09076	17.0629	0.000197166	0.0131358	8.88076e-05	0.0213316
otu_1279	New.ReferenceOTU14836	Corynebacterium	NA	0.494845	4.37376e-05	-0.822026	5.24556	0.0726009	0.347616	0.464948	0.966677	0.616721	0.89839	0.221707	0.809333
otu_1280	New.ReferenceOTU68779	Prevotella	NA	0.185567	3.89207e-06	0.224735	0.23156	0.890671	0.997571	-0.0720701	0.119904	0.94181	1	0.0748628	0.54491
otu_1281	New.ReferenceOTU16065	Eikenella	NA	0.113402	2.54203e-06	1.26476	0.81792	0.664341	0.90265	0.211091	1.52519	0.466454	0.801212	0.893979	1
otu_1282	New.ReferenceOTU68773	NA	NA	0.257732	3.41434e-06	0.269858	3.95888	0.138147	0.450324	-0.485146	3.45889	0.177383	0.512827	0.00717843	0.187419
otu_1283	New.ReferenceOTU14855	Prevotella	NA	0.123711	7.27867e-06	0.112902	1.7616	0.41445	0.74552	-0.131672	2.22552	0.32865	0.684329	0.202667	0.786834
otu_1284	New.ReferenceOTU71857	Actinomyces	NA	0.154639	2.40964e-06	0.413639	0.740629	0.690517	0.915936	Inf	NA	NA	NA	NA	NA
otu_1285	New.ReferenceOTU10037	Actinomyces	NA	0.587629	2.48314e-05	-0.188303	2.81036	0.245323	0.599199	1.36887	2.70939	0.258027	0.612154	0.193661	0.781278
otu_1286	New.ReferenceOTU136	Campylobacter	NA	0.28866	5.51295e-06	-0.0553383	3.30604	0.191471	0.532423	1.09843	0.340141	0.843605	1	0.426579	0.989514
otu_1287	New.ReferenceOTU138	NA	NA	0.938144	4.5342e-05	0.0278113	0.986792	0.610549	0.876046	-0.217546	0.625884	0.731292	0.962519	0.199386	0.785767
otu_1288	New.ReferenceOTU34494	Capnocytophaga	NA	0.298969	1.19372e-05	0.0239803	3.16947	0.205002	0.557177	0.281216	2.98953	0.224301	0.578821	0.312961	0.911527
otu_1289	New.ReferenceOTU40848	NA	NA	0.154639	1.80005e-06	-0.197469	3.0811	0.214263	0.566559	-1.89029	18.1255	0.000115905	0.00961301	1	1
otu_1290	New.ReferenceOTU77849	NA	NA	0.463918	8.01098e-06	0.496548	0.602261	0.739981	0.944658	-0.240076	3.38135	0.184395	0.522582	0.381778	0.961627
otu_1291	New.ReferenceOTU81527	Actinomyces	NA	0.185567	8.30313e-06	-1.54028	5.58821	0.0611695	0.321169	-0.241784	5.12057	0.0772828	0.345521	0.439891	1
otu_1292	New.ReferenceOTU45931	Leptotrichia	NA	0.164948	5.00131e-06	-0.640215	4.08736	0.129551	0.438838	0.745684	1.48125	0.476816	0.811802	0.332642	0.929122
otu_1293	New.ReferenceOTU4418	NA	NA	0.360825	5.80035e-06	0.201805	12.4354	0.00199379	0.0628648	-0.934529	14.626	0.000666805	0.0277559	0.186966	0.769873
otu_1294	New.ReferenceOTU4416	Streptococcus	NA	0.257732	8.02562e-06	-0.83266	3.18348	0.203571	0.554922	1.40186	3.39754	0.182908	0.519932	0.296731	0.901187
otu_1295	New.ReferenceOTU87273	NA	NA	0.175258	2.05788e-06	0.611407	2.34833	0.309076	0.662398	-0.874638	27.9528	8.51387e-07	0.000384449	0.0205148	0.318599
otu_1296	New.ReferenceOTU29600	Actinomyces	NA	0.113402	3.16071e-06	-1.56429	3.69544	0.157596	0.481582	-1.30356	0.310781	0.856081	1	0.869146	1
otu_1297	New.ReferenceOTU2818	TG5	NA	0.14433	7.01452e-06	1.51122	1.958	0.375686	0.719701	1.65685	5.91916	0.0518406	0.291026	0.618669	1
otu_1298	New.ReferenceOTU2814	Selenomonas	NA	0.195876	3.29235e-06	-0.170728	2.88434	0.236414	0.588138	1.70192	0.336137	0.845296	1	1	1
otu_1299	New.ReferenceOTU32551	Actinomyces	NA	0.113402	1.94071e-06	-0.487198	4.46606	0.107203	0.410981	Inf	5.68434e-14	1	1	1	1
otu_1300	New.ReferenceOTU3476	NA	NA	0.247423	3.51547e-06	0.428391	0.691398	0.707726	0.923	-0.360661	5.21806	0.0736058	0.339154	0.80608	1
otu_1301	New.ReferenceOTU29183	Actinomyces	NA	0.463918	3.26502e-05	0.310591	4.26756	0.118389	0.42624	1.18544	2.88354	0.236509	0.588282	0.340877	0.933108
otu_1302	New.ReferenceOTU4886	NA	NA	0.371134	4.68716e-06	-0.13007	2.0709	0.355067	0.707861	-0.934037	6.31069	0.0426238	0.263376	0.29638	0.901187
otu_1303	New.ReferenceOTU7689	Prevotella	NA	0.216495	9.44293e-06	0.56343	0.517367	0.772067	0.958074	1.60272	1.35389	0.508167	0.833747	0.362409	0.948952
otu_1304	New.ReferenceOTU23139	Prevotella	NA	0.206186	2.4728e-05	1.78041	1.50108	0.472112	0.788455	0.932601	0.0104271	0.9948	1	NA	NA
otu_1305	New.ReferenceOTU13970	NA	NA	0.28866	3.99986e-06	0.140797	5.19659	0.0744005	0.349196	1.19944	0.700091	0.704656	0.952338	0.73327	1
otu_1306	New.ReferenceOTU13350	Actinomyces	NA	0.319588	1.19154e-05	0.222887	0.865665	0.648669	0.895747	0.542402	1.96264	0.374816	0.725012	0.998567	1
otu_1307	New.ReferenceOTU19682	Neisseria	NA	0.103093	7.0249e-06	0.619379	0.797048	0.67131	0.905206	-1.9172	6.297	0.0429164	0.264261	0.62548	1
otu_1308	New.ReferenceOTU24214	NA	NA	0.896907	3.202e-05	0.0518011	1.30427	0.520931	0.828474	0.223508	0.582457	0.747345	0.972801	0.347555	0.942121
otu_1309	New.ReferenceOTU35884	Capnocytophaga	NA	0.226804	3.95706e-06	-0.0582483	1.25918	0.53281	0.835123	1.54081	0.0662689	0.967408	1	0.717615	1
otu_1310	New.ReferenceOTU17501	Streptococcus	NA	0.237113	1.10277e-05	0.892575	0.939424	0.625182	0.884817	-0.806764	1.57951	0.453957	0.795551	0.107166	0.625997
otu_1311	New.ReferenceOTU14973	Fusobacterium	NA	0.175258	1.26664e-05	1.32496	0.0771783	0.962146	1	Inf	4.83169e-13	1	1	NA	NA
otu_1312	New.ReferenceOTU11223	Streptococcus	NA	0.103093	1.6041e-06	-2.47608	9.22514	0.00992627	0.145672	0.277528	0.518957	0.771454	0.986286	NA	NA
otu_1313	New.ReferenceOTU46795	Streptococcus	NA	0.268041	7.58933e-06	0.526833	0.0621768	0.96939	1	-0.0514203	2.21887	0.329745	0.68468	0.472661	1
otu_1314	New.ReferenceOTU41214	Actinomyces	NA	0.247423	5.18978e-06	-1.12225	0.544342	0.761724	0.955983	-1.3082	6.01539	0.0494054	0.283592	0.500159	1
otu_1315	New.ReferenceOTU46245	NA	NA	0.123711	3.39482e-06	-0.229559	0.175283	0.916089	1	Inf	NA	NA	NA	NA	NA
otu_1316	New.ReferenceOTU47111	NA	NA	0.123711	3.9663e-06	1.43792	13.2934	0.00129829	0.0509764	-1.58661	0.83202	0.659674	0.925383	0.247801	0.84548
otu_1317	New.ReferenceOTU19891	Actinomyces	NA	0.195876	3.13924e-06	0.102853	2.15042	0.341226	0.694127	0.564615	0.00234925	0.998826	1	0.583147	1
otu_1318	New.ReferenceOTU80887	Moryella	NA	0.103093	1.73092e-06	1.88329	9.90154	0.00707797	0.128271	0.450064	0.839457	0.657225	0.9236	NA	NA
otu_1319	New.ReferenceOTU70536	NA	NA	0.226804	3.35518e-06	0.685121	7.4355	0.0242886	0.214642	0.554355	5.67529	0.0585634	0.302345	0.205715	0.787843
otu_1320	New.ReferenceOTU61119	NA	NA	0.402062	5.04033e-06	0.411011	0.964377	0.617431	0.879749	2.3582	1.43958	0.486854	0.816204	1	1
otu_1321	New.ReferenceOTU23330	Prevotella	NA	0.340206	1.12757e-05	0.268381	1.70648	0.426032	0.752011	-0.188406	5.74161	0.0566533	0.300044	0.282282	0.891326
otu_1322	New.ReferenceOTU12255	Prevotella	NA	0.154639	2.88249e-06	-1.92342	9.18431	0.010131	0.146753	0.594555	3.81498	0.148453	0.469248	0.215165	0.798391
otu_1323	New.ReferenceOTU58955	Actinomyces	NA	0.175258	8.60355e-06	-0.326107	3.06857	0.21561	0.567774	1.86901	3.31591	0.190528	0.531039	NA	NA
otu_1324	New.ReferenceOTU28383	Streptococcus	NA	0.134021	4.74343e-06	-3.868	5.1517	0.076089	0.352802	0.964869	8.10401	0.0173875	0.170683	0.999999	1
otu_1325	New.ReferenceOTU81752	Actinomyces	NA	0.154639	3.83274e-06	-1.76589	3.7198	0.155688	0.479302	-1.69107	4.54085	0.103268	0.393217	0.00128284	0.088886
otu_1326	New.ReferenceOTU22044	NA	NA	0.216495	2.78059e-06	0.210311	3.13874	0.208176	0.558987	-0.0992943	8.49475	0.0143017	0.155407	0.454784	1
otu_1327	New.ReferenceOTU49352	Selenomonas	NA	0.123711	3.25727e-06	1.34117	0.0823445	0.959664	1	0.610091	4.23519	0.120321	0.424545	NA	NA
otu_1328	New.ReferenceOTU37183	Aggregatibacter	NA	0.113402	4.1853e-06	-0.469736	0.0598598	0.970514	1	0.690683	0.320593	0.851891	1	0.999999	1
otu_1329	New.ReferenceOTU24765	NA	NA	0.824742	2.31287e-05	0.455511	6.00353	0.0496993	0.292572	-0.249478	5.93924	0.0513228	0.289689	0.0697912	0.527529
otu_1330	New.ReferenceOTU30766	Streptococcus	NA	0.443299	1.35076e-05	0.679719	3.54013	0.170322	0.500263	0.653469	3.70239	0.157049	0.483521	0.00365339	0.149581
otu_1331	New.ReferenceOTU30111	Veillonella	NA	0.113402	5.05666e-06	-0.128769	0.0162025	0.991931	1	0.728711	0.0758029	0.962808	1	NA	NA
otu_1332	New.ReferenceOTU8767	Actinomyces	NA	0.185567	6.17534e-06	0.28361	1.01885	0.600841	0.871325	0.909837	1.12503	0.569773	0.870094	0.249259	0.848044
otu_1333	New.ReferenceOTU16920	Fusobacterium	NA	0.350515	1.09925e-05	0.529485	6.58597	0.0371428	0.261387	-0.397321	2.76403	0.251072	0.603295	0.140314	0.707066
otu_1334	New.ReferenceOTU48550	NA	NA	0.43299	6.57334e-06	-0.701449	1.8546	0.395621	0.737052	1.50603	1.3241	0.515794	0.83881	0.211413	0.795116
otu_1335	New.ReferenceOTU9492	Actinomyces	NA	0.14433	3.02265e-06	-0.32926	3.31723	0.190403	0.531625	0.57116	0.167803	0.919522	1	NA	NA
otu_1336	New.ReferenceOTU20897	Selenomonas	NA	0.195876	5.59393e-06	-0.257519	7.81049	0.0201361	0.19726	0.959535	0.142784	0.931097	1	0.999999	1
otu_1337	New.ReferenceOTU14780	Capnocytophaga	NA	0.113402	1.20105e-06	-0.44124	6.45773	0.0396024	0.269296	-0.0389646	4.36167	0.112947	0.412045	0.384131	0.962643
otu_1338	New.ReferenceOTU71069	Actinomyces	NA	0.175258	5.65073e-06	-2.02574	6.35111	0.0417709	0.272235	-0.264284	2.44944	0.29384	0.651104	0.982874	1
otu_1339	New.ReferenceOTU85110	NA	NA	0.28866	1.0648e-05	-0.145446	1.35226	0.50858	0.818211	0.425579	0.698852	0.705093	0.952338	0.356728	0.946165
otu_1340	New.ReferenceOTU18926	Treponema	NA	0.113402	4.97032e-06	0.292745	0.653751	0.721173	0.931735	0.00283774	0.00548902	0.997259	1	NA	NA
otu_1341	New.ReferenceOTU90210	Scardovia	NA	0.103093	1.55646e-05	0.169649	2.00207	0.367498	0.716407	-2.8606	1.83898	0.398722	0.744432	0.229422	0.817587
otu_1342	New.ReferenceOTU27916	Selenomonas	NA	0.103093	1.28131e-06	0.500714	1.73226	0.420576	0.748286	-0.240418	0.00941749	0.995302	1	0.0831151	0.575892
otu_1343	New.ReferenceOTU27	NA	NA	0.14433	1.69106e-06	0.742128	8.50737	0.0142118	0.166871	-0.302889	6.64591	0.0360461	0.239757	1	1
otu_1344	New.ReferenceOTU11642	Streptococcus	NA	0.350515	7.40243e-05	-1.19216	3.40558	0.182174	0.519933	0.560173	1.28176	0.526829	0.84296	0.231543	0.819928
otu_1345	New.ReferenceOTU24	Actinomyces	NA	0.164948	6.01812e-06	-2.38934	7.07834	0.0290374	0.23493	-0.634663	1.27132	0.529585	0.844013	0.560328	1
otu_1346	New.ReferenceOTU12490	NA	NA	0.164948	2.57993e-06	0.00195339	1.88026	0.390576	0.731735	-0.854868	4.01185	0.134536	0.448481	0.0188094	0.306678
otu_1347	New.ReferenceOTU51129	Leptotrichia	NA	0.175258	9.04103e-06	-1.2454	0.503083	0.777601	0.95956	-1.4571	0.370989	0.830694	1	0.831602	1
otu_1348	New.ReferenceOTU73655	Leptotrichia	NA	0.226804	1.34947e-05	1.58385	1.8176	0.403007	0.740932	-1.06182	1.86073	0.39441	0.743441	0.295862	0.901187
otu_1349	New.ReferenceOTU13075	NA	NA	0.886598	3.33754e-05	-0.0562323	0.165794	0.920446	1	0.0467592	2.5072	0.285476	0.642755	0.736117	1
otu_1350	New.ReferenceOTU50741	Capnocytophaga	NA	0.103093	1.70013e-06	0.158863	0.101451	0.95054	1	1.34845	0.25623	0.879752	1	NA	NA
otu_1351	New.ReferenceOTU35277	Campylobacter	NA	0.14433	3.15061e-06	0.631417	3.05074	0.21754	0.56964	1.07699	7.03681	0.0296466	0.216309	0.560585	1
otu_1352	New.ReferenceOTU78489	NA	NA	0.309278	3.50223e-06	-0.283927	0.720384	0.697542	0.919016	0.0280102	2.88703	0.236096	0.588282	0.181306	0.758707
otu_1353	New.ReferenceOTU7250	NA	NA	0.494845	8.08781e-06	-0.0938245	2.61376	0.270663	0.6267	0.173057	3.28293	0.193696	0.536591	0.138438	0.703671
otu_1354	New.ReferenceOTU26777	NA	NA	0.597938	1.21741e-05	-0.0691512	3.73948	0.154163	0.47705	0.0146257	0.622035	0.732701	0.962788	0.524003	1
otu_1355	New.ReferenceOTU36219	Prevotella	NA	0.113402	2.99308e-06	2.07316	0.0705253	0.965352	1	1.19884	0.80168	0.669757	0.930795	1	1
otu_1356	New.ReferenceOTU72410	NA	NA	0.505155	8.8965e-06	-0.336725	2.23881	0.326474	0.680672	0.815635	0.22986	0.891429	1	0.813386	1
otu_1357	New.ReferenceOTU16839	Actinomyces	NA	0.536082	3.5804e-05	0.0370041	5.16677	0.075518	0.351806	-0.213758	6.0781	0.0478802	0.279577	0.0110367	0.240133
otu_1358	New.ReferenceOTU21922	Streptococcus	NA	0.42268	2.2113e-05	-1.37621	9.31982	0.00946732	0.142913	1.38494	3.18621	0.203293	0.551525	0.966168	1
otu_1359	New.ReferenceOTU21921	NA	NA	0.773196	2.21249e-05	-0.168606	4.43063	0.109119	0.412917	0.228406	3.78963	0.150346	0.472915	0.121959	0.661448
otu_1360	New.ReferenceOTU65712	Prevotella	NA	0.185567	3.55758e-06	0.140753	1.10058	0.576782	0.855865	-1.19437	5.1889	0.0746871	0.339556	0.693023	1
otu_1361	New.ReferenceOTU39434	NA	NA	0.164948	2.04712e-06	1.17692	1.32867	0.514616	0.823149	0.141344	1.92705	0.381545	0.730761	0.214568	0.797
otu_1362	New.ReferenceOTU25592	NA	NA	0.886598	2.97909e-05	0.10644	0.143851	0.9306	1	0.18903	0.127225	0.938369	1	0.742076	1
otu_1363	New.ReferenceOTU22643	NA	NA	0.969072	4.11256e-05	-0.351003	6.89441	0.0318345	0.238892	-0.170335	2.87853	0.237102	0.588282	0.760453	1
otu_1364	New.ReferenceOTU55029	Prevotella	NA	0.103093	1.77379e-06	1.70891	0.968086	0.616287	0.879624	0.190071	1.02089	0.600228	0.88832	0.999999	1
otu_1365	New.ReferenceOTU43603	Corynebacterium	NA	0.515464	6.51812e-05	-0.756631	10.5264	0.00517859	0.105873	1.08881	6.51265	0.0385298	0.250242	0.126144	0.674853
otu_1366	New.ReferenceOTU9843	NA	NA	0.247423	3.22174e-06	0.145664	1.75692	0.415422	0.745896	0.223141	0.167769	0.919537	1	0.957962	1
otu_1367	New.ReferenceOTU7116	Streptococcus	NA	0.164948	7.81807e-06	-1.26463	14.2349	0.000810835	0.0372248	-0.470734	3.68214	0.158647	0.485806	0.566294	1
otu_1368	New.ReferenceOTU53858	NA	NA	0.298969	3.92678e-06	0.146346	0.679881	0.711813	0.926369	-0.645174	2.12175	0.346152	0.699776	0.0279188	0.371186
otu_1369	New.ReferenceOTU9264	Cardiobacterium	NA	0.14433	2.34177e-06	-0.727962	7.0847	0.0289453	0.23493	-0.231999	2.96616	0.226938	0.581097	1	1
otu_1370	New.ReferenceOTU47363	Leptotrichia	NA	0.391753	5.43399e-05	-1.39662	0.860024	0.650501	0.897085	-1.31086	1.74839	0.417197	0.759628	0.928188	1
otu_1371	New.ReferenceOTU11531	Prevotella	NA	0.28866	2.9477e-05	-1.01576	1.11946	0.571363	0.852029	0.397705	0.112952	0.945089	1	0.945882	1
otu_1372	New.ReferenceOTU69740	Atopobium	NA	0.268041	5.07471e-05	-0.577435	2.31697	0.313962	0.667369	-0.502854	1.53771	0.463543	0.800119	0.215765	0.799795
otu_1373	New.ReferenceOTU51373	Leptotrichia	NA	0.185567	5.4408e-06	-0.032423	6.16212	0.0459107	0.279255	-0.858334	0.947974	0.622515	0.902892	0.417036	0.98237
otu_1374	New.ReferenceOTU10373	Prevotella	NA	0.257732	3.90008e-05	3.56387	5.83715	0.0540107	0.303364	-4.52022	23.7552	6.94423e-06	0.00141107	0.0146598	0.276541
otu_1375	New.ReferenceOTU270	NA	NA	0.14433	1.8951e-06	0.35412	4.15233	0.12541	0.43569	-0.189756	2.2433	0.325742	0.682775	0.447783	1
otu_1376	New.ReferenceOTU29102	Streptococcus	NA	0.123711	7.69172e-06	-1.37234	0.678656	0.712249	0.926369	3.5888	3.76935	0.151878	0.47556	NA	NA
otu_1377	New.ReferenceOTU75160	[Prevotella]	NA	0.164948	9.51277e-06	2.40428	0.0716613	0.964804	1	-0.0926029	0.344973	0.841569	1	0.999999	1
otu_1378	New.ReferenceOTU6401	NA	NA	0.412371	7.06486e-06	0.318777	0.463007	0.79334	0.963449	-0.164063	7.88834	0.0193673	0.177272	0.256005	0.861238
otu_1379	New.ReferenceOTU42923	NA	NA	0.958763	4.15262e-05	0.231242	3.0511	0.217502	0.56964	0.255296	4.95822	0.0838177	0.358121	0.0746355	0.544356
otu_1380	New.ReferenceOTU21253	NA	NA	0.247423	7.81877e-06	0.408373	0.6512	0.722094	0.931735	-1.03467	1.67305	0.433214	0.774296	0.499184	1
otu_1381	New.ReferenceOTU3040	Corynebacterium	NA	0.175258	4.59566e-06	1.32466	3.31588	0.190531	0.531625	Inf	NA	NA	NA	NA	NA
otu_1382	New.ReferenceOTU21717	Capnocytophaga	NA	0.113402	1.58002e-06	-0.247189	1.38255	0.500937	0.811523	-0.0845722	0.145241	0.929954	1	NA	NA
otu_1383	New.ReferenceOTU70694	Prevotella	NA	0.257732	1.58367e-05	-0.32561	4.92211	0.0853449	0.365254	2.03093	2.49196	0.287659	0.644858	0.403292	0.971782
otu_1384	New.ReferenceOTU13464	NA	NA	0.71134	1.43891e-05	-0.0375367	5.10892	0.0777342	0.353379	-0.134632	2.67352	0.262695	0.618916	0.1145	0.644597
otu_1385	New.ReferenceOTU24295	Actinomyces	NA	0.319588	1.03456e-05	-0.211995	1.7948	0.407628	0.743008	1.01852	2.25019	0.324621	0.681788	0.289342	0.897931
otu_1386	New.ReferenceOTU24874	Prevotella	NA	0.123711	4.07236e-06	1.64519	0.00158544	0.999208	1	0.945201	0.0875212	0.957183	1	1	1
otu_1387	New.ReferenceOTU10173	Streptococcus	NA	0.824742	0.000174054	-0.317511	1.31833	0.517283	0.825084	0.353414	1.95571	0.376117	0.726148	0.17931	0.755338
otu_1388	New.ReferenceOTU10175	NA	NA	0.938144	4.68962e-05	0.0863179	0.65173	0.721903	0.931735	0.215471	0.922102	0.630621	0.909965	0.817006	1
otu_1389	New.ReferenceOTU76691	Selenomonas	NA	0.28866	2.08974e-05	-0.579024	6.2761	0.0433672	0.276408	0.75387	0.91934	0.631492	0.909965	0.811806	1
otu_1390	New.ReferenceOTU75766	Actinomyces	NA	0.268041	5.35835e-06	-0.00837357	1.40955	0.49422	0.805544	0.0070556	3.69979	0.157253	0.483783	0.0288218	0.37625
otu_1391	New.ReferenceOTU81202	Capnocytophaga	NA	0.226804	7.95842e-06	-0.125641	0.00145054	0.999275	1	1.385	0.525923	0.768771	0.984027	0.556867	1
otu_1392	New.ReferenceOTU43728	NA	NA	0.958763	4.65291e-05	-0.052227	3.16859	0.205093	0.557177	0.275344	2.34339	0.309841	0.66467	0.0557055	0.483017
otu_1393	New.ReferenceOTU68372	Actinomyces	NA	0.278351	1.0916e-05	-0.57127	0.908581	0.634898	0.889073	1.83514	6.37012	0.0413757	0.259164	0.804111	1
otu_1394	New.ReferenceOTU27651	Campylobacter	NA	0.103093	2.20036e-06	2.94674	5.52456	0.0631477	0.324268	1.59085	7.93581	0.018913	0.17629	1	1
otu_1395	New.ReferenceOTU45100	NA	NA	0.195876	5.13137e-06	1.36168	3.69006	0.15802	0.481809	1.807	0.620098	0.733411	0.963031	0.295657	0.901187
otu_1396	New.ReferenceOTU3051	NA	NA	0.175258	4.12708e-06	1.38682	0.104792	0.948953	1	Inf	NA	NA	NA	NA	NA
otu_1397	New.ReferenceOTU29496	NA	NA	0.639175	1.36557e-05	0.034508	0.0632359	0.968877	1	-0.0192086	2.03796	0.360963	0.713836	0.597472	1
otu_1398	New.ReferenceOTU87592	NA	NA	0.123711	1.09399e-06	-0.762772	30.9776	1.87628e-07	0.000260303	-0.437739	39.3473	2.85657e-09	5.80456e-06	9.63357e-07	0.000694195
otu_1399	New.ReferenceOTU2683	Selenomonas	NA	0.113402	2.13695e-06	-0.130667	20.743	3.13126e-05	0.0067449	-0.345539	10.043	0.00659471	0.0974579	NA	NA
otu_1400	New.ReferenceOTU28173	Capnocytophaga	NA	0.43299	2.41575e-05	0.000262813	0.28591	0.866793	0.986835	0.61196	0.826106	0.661627	0.926233	0.646723	1
otu_1401	New.ReferenceOTU21502	Streptococcus	NA	0.247423	7.21297e-06	-0.98475	2.62091	0.269698	0.626385	2.99956	0.658627	0.719417	0.955865	1	1
otu_1402	New.ReferenceOTU79845	Granulicatella	NA	0.134021	4.46148e-06	-1.08309	2.49753	0.286859	0.642174	-0.498099	2.754	0.252335	0.605723	0.210938	0.795116
otu_1403	New.ReferenceOTU43177	Bacillus	NA	0.216495	6.05429e-06	-1.26614	5.49623	0.0640484	0.325997	2.78513	0.165028	0.920799	1	1	1
otu_1404	New.ReferenceOTU70520	Capnocytophaga	NA	0.340206	1.46831e-05	-0.803944	2.15866	0.339824	0.692628	0.0846193	2.93144	0.230912	0.582934	0.105145	0.623088
otu_1405	New.ReferenceOTU36729	Actinomyces	NA	0.123711	4.80651e-06	-1.82583	3.57316	0.167532	0.497279	3.11162	0.0191162	0.990487	1	0.999999	1
otu_1406	New.ReferenceOTU15471	Actinomyces	NA	0.319588	1.62912e-05	0.489531	4.15614	0.125171	0.435224	0.650218	0.70624	0.702493	0.95012	0.573844	1
otu_1407	New.ReferenceOTU60541	Dialister	NA	0.154639	6.38771e-06	3.34573	3.15037	0.20697	0.558268	Inf	NA	NA	NA	NA	NA
otu_1408	New.ReferenceOTU14704	Corynebacterium	NA	0.134021	2.93901e-06	-2.16279	9.04739	0.0108488	0.147559	1.1159	3.45974	0.177307	0.512827	1	1
otu_1409	New.ReferenceOTU50938	Actinomyces	NA	0.268041	7.60023e-06	-1.51426	11.074	0.00393827	0.0932833	1.84098	2.88754	0.236036	0.588282	NA	NA
otu_1410	New.ReferenceOTU55696	Selenomonas	NA	0.268041	1.88115e-05	2.1472	5.21109	0.0738629	0.348837	-1.581	3.64084	0.161958	0.487664	0.423695	0.986806
otu_1411	New.ReferenceOTU90296	Actinomyces	NA	0.134021	3.03175e-06	-0.60521	7.50552	0.023453	0.213591	0.110259	5.06191	0.079583	0.349346	0.0214095	0.325479
otu_1412	New.ReferenceOTU79435	Streptococcus	NA	0.247423	1.12868e-05	-2.05519	2.13064	0.344617	0.697385	1.4882	0.00257218	0.998715	1	1	1
otu_1413	New.ReferenceOTU80105	Campylobacter	NA	0.103093	3.2248e-06	-1.90343	8.79465	0.0123102	0.156683	-2.10637	15.5449	0.000421176	0.0203769	0.094616	0.60491
otu_1414	New.ReferenceOTU24480	Prevotella	NA	0.103093	4.57482e-06	2.11384	4.19722	0.122627	0.43285	-1.62801	0.63757	0.727032	0.961085	1	1
otu_1415	New.ReferenceOTU25287	Streptococcus	NA	0.268041	1.01036e-05	0.22492	3.35062	0.187251	0.52728	-1.0795	3.17468	0.204469	0.552873	0.514604	1
otu_1416	New.ReferenceOTU12418	NA	NA	0.103093	3.281e-05	-3.47662	24.2401	5.44905e-06	0.0022679	-5.35106	19.7701	5.09312e-05	0.00517461	4.75869e-06	0.00171456
otu_1417	New.ReferenceOTU12412	Prevotella	NA	0.123711	1.85867e-06	-0.221341	5.96397	0.050692	0.29527	1.67435	0.45936	0.794788	0.998151	NA	NA
otu_1418	New.ReferenceOTU18075	Corynebacterium	NA	0.185567	2.76317e-06	0.448766	7.80074	0.0202344	0.197689	0.917819	1.23438	0.539459	0.851733	0.102245	0.612119
otu_1419	New.ReferenceOTU18077	Eikenella	NA	0.134021	2.35412e-06	0.0824706	3.35601	0.186746	0.52728	-0.616023	8.74337	0.01263	0.143683	0.0272577	0.36955
otu_1420	New.ReferenceOTU16360	Corynebacterium	NA	0.237113	7.7117e-06	0.807429	2.62442	0.269225	0.625686	0.274488	2.50837	0.285308	0.642734	0.890697	1
otu_1421	New.ReferenceOTU45341	Fusobacterium	NA	0.175258	2.83642e-06	1.92961	0.345613	0.8413	0.977621	0.83595	0.131352	0.936434	1	1	1
otu_1422	New.ReferenceOTU46697	Prevotella	NA	0.14433	3.06427e-06	1.49403	0.414401	0.812857	0.967326	1.18108	0.328399	0.848573	1	1	1
otu_1423	New.ReferenceOTU49121	NA	NA	0.123711	2.76237e-06	2.25251	2.9666	0.226888	0.580193	-0.707038	5.68022	0.0584192	0.302345	1	1
otu_1424	New.ReferenceOTU49122	Streptococcus	NA	0.175258	5.36646e-06	-2.27328	4.05956	0.131364	0.441987	1.12829	1.54684	0.461433	0.798325	1	1
otu_1425	New.ReferenceOTU82991	NA	NA	0.319588	5.41155e-06	-1.19576	2.22374	0.328944	0.682424	1.91833	0.162638	0.9219	1	0.844457	1
otu_1426	New.ReferenceOTU47255	NA	NA	0.783505	1.83892e-05	-0.23004	6.47253	0.0393105	0.268654	-0.390026	8.15518	0.0169482	0.169232	0.498351	1
otu_1427	New.ReferenceOTU34499	Prevotella	NA	0.113402	2.48651e-06	-0.475357	9.76775	0.00756764	0.130104	-1.17702	9.26965	0.00970779	0.122905	0.577145	1
otu_1428	New.ReferenceOTU79500	NA	NA	0.175258	2.26599e-06	-0.335364	10.5468	0.00512618	0.105873	0.087806	8.54548	0.0139435	0.15274	0.0896513	0.592635
otu_1429	New.ReferenceOTU42752	Actinomyces	NA	0.175258	3.53549e-06	-0.634786	1.60757	0.447631	0.767631	-0.614182	0.21733	0.897031	1	0.924513	1
otu_1430	New.ReferenceOTU26086	Streptococcus	NA	0.216495	9.52338e-06	-2.47191	2.2621	0.322694	0.676942	1.69139	0.0729281	0.964193	1	NA	NA
otu_1431	New.ReferenceOTU83711	Streptococcus	NA	0.14433	4.02857e-06	1.90015	7.1489	0.0280308	0.232863	-0.513647	0.014512	0.99277	1	1	1
otu_1432	New.ReferenceOTU72492	Leptotrichia	NA	0.278351	1.32719e-05	0.635196	0.0273187	0.986434	1	0.38067	5.14717	0.0762616	0.3436	NA	NA
otu_1433	New.ReferenceOTU23567	Eikenella	NA	0.154639	3.89323e-06	-0.342242	0.983909	0.61143	0.876299	1.7382	0.0755238	0.962942	1	1	1
otu_1434	New.ReferenceOTU27022	Cardiobacterium	NA	0.14433	2.75037e-06	-0.119211	4.02064	0.133946	0.445428	1.04072	0.133916	0.935234	1	1	1
otu_1435	New.ReferenceOTU82145	NA	NA	0.556701	9.6128e-06	0.371033	2.29697	0.317117	0.668719	-0.121035	2.35179	0.308542	0.663798	0.0389113	0.419753
otu_1436	New.ReferenceOTU86873	NA	NA	0.113402	1.32941e-05	2.04976	2.82166	0.243941	0.597934	2.86083	1.7745	0.411788	0.754342	0.241726	0.83368
otu_1437	New.ReferenceOTU29515	Streptococcus	NA	0.216495	2.26593e-05	-1.83241	4.15858	0.125019	0.435058	2.03267	3.13076	0.209008	0.557721	0.198865	0.784785
otu_1438	New.ReferenceOTU46867	Leptotrichia	NA	0.103093	6.15402e-06	-3.02456	0.428554	0.807125	0.966678	-2.78327	4.80198	0.0906284	0.37241	1	1
otu_1439	New.ReferenceOTU24648	Capnocytophaga	NA	0.43299	1.82228e-05	-0.587325	0.265811	0.875548	0.989315	0.050363	5.24573	0.0725947	0.339154	0.665895	1
otu_1440	New.ReferenceOTU31682	Actinomyces	NA	0.175258	6.08841e-06	-0.954275	1.40848	0.494484	0.805544	-0.350207	3.21149	0.20074	0.548259	0.515121	1
otu_1441	New.ReferenceOTU32428	Streptococcus	NA	0.628866	2.95258e-05	-0.126534	1.35452	0.508007	0.817738	-0.339558	1.93709	0.379635	0.72925	0.164984	0.74027
otu_1442	New.ReferenceOTU10207	Corynebacterium	NA	0.206186	1.12949e-05	-0.653704	0.455966	0.796138	0.963721	-0.435119	2.22726	0.328364	0.684329	NA	NA
otu_1443	New.ReferenceOTU48457	Catonella	NA	0.226804	8.15834e-06	-0.565307	7.88363	0.0194129	0.194222	0.443934	4.99292	0.082376	0.355012	NA	NA
otu_1444	New.ReferenceOTU34480	NA	NA	0.948454	4.40114e-05	-0.0465935	1.2716	0.529513	0.833207	0.0304078	1.22552	0.541852	0.852956	0.130925	0.685561
otu_1445	New.ReferenceOTU28536	Fusobacterium	NA	0.350515	1.15995e-05	1.19195	2.11093	0.34803	0.701454	-0.34361	0.0843553	0.958699	1	0.280928	0.891006
otu_1446	New.ReferenceOTU49902	Leptotrichia	NA	0.268041	9.71354e-06	-0.45877	0.278374	0.870065	0.988592	0.619077	0.598548	0.741356	0.968458	0.472017	1
otu_1447	New.ReferenceOTU17240	NA	NA	0.298969	4.24069e-06	-0.115329	3.12613	0.209493	0.560677	0.78305	0.879026	0.64435	0.915966	0.240569	0.832092
otu_1448	New.ReferenceOTU14572	Actinomyces	NA	0.134021	2.00573e-06	1.04549	5.59599	0.060932	0.321012	0.611908	0.297498	0.861786	1	1	1
otu_1449	New.ReferenceOTU16621	Capnocytophaga	NA	0.113402	2.17863e-06	-0.543974	8.32289	0.015585	0.173436	0.512375	2.05623	0.35768	0.711858	1	1
otu_1450	New.ReferenceOTU301	Neisseria	NA	0.134021	3.2094e-06	-0.645284	2.06954	0.355308	0.707861	1.25577	1.75247	0.416348	0.759102	1	1
otu_1451	New.ReferenceOTU85385	Leptotrichia	NA	0.14433	3.59593e-06	1.04234	2.79249	0.247524	0.601048	-0.871003	4.62958	0.098787	0.385746	0.0174309	0.301972
otu_1452	New.ReferenceOTU24368	Actinomyces	NA	0.247423	8.01736e-06	-0.667386	2.63607	0.26766	0.625686	0.913608	1.82651	0.401217	0.746928	0.263666	0.871186
otu_1453	New.ReferenceOTU18791	NA	NA	0.247423	7.18566e-06	-0.956811	0.538428	0.76398	0.956008	1.06907	0.0573245	0.971745	1	0.277655	0.887658
otu_1454	New.ReferenceOTU27240	Actinomyces	NA	0.298969	7.53009e-06	-0.820861	2.86199	0.239071	0.591919	0.302934	2.21649	0.330137	0.684757	0.117423	0.649965
otu_1455	New.ReferenceOTU10660	Prevotella	NA	0.123711	1.43531e-06	1.15338	2.79042	0.247781	0.601321	1.26412	0.0266494	0.986764	1	1	1
otu_1456	New.ReferenceOTU18132	Neisseria	NA	0.14433	2.488e-06	1.46961	0.999213	0.60677	0.873832	-0.246504	1.46976	0.479562	0.812397	NA	NA
otu_1457	New.ReferenceOTU10086	Fusobacterium	NA	0.175258	7.47214e-06	-0.175799	1.77089	0.412531	0.74552	1.28671	0.131998	0.936132	1	NA	NA
otu_1458	New.ReferenceOTU46083	Prevotella	NA	0.340206	1.34491e-05	1.15448	1.50728	0.470651	0.786371	-0.186239	5.40861	0.066917	0.323275	0.477494	1
otu_1459	New.ReferenceOTU5292	NA	NA	0.814433	2.34468e-05	-0.193343	1.93484	0.380063	0.722936	0.0121264	1.07096	0.585389	0.881638	0.0946904	0.60491
otu_1460	New.ReferenceOTU28857	Megasphaera	NA	0.113402	2.99724e-06	1.30829	0.876822	0.645061	0.893449	Inf	NA	NA	NA	1	1
otu_1461	New.ReferenceOTU21167	Prevotella	NA	0.216495	6.38007e-06	1.06762	0.710626	0.700954	0.92068	0.820767	0.526427	0.768578	0.984027	0.366706	0.95231
otu_1462	New.ReferenceOTU20265	Streptococcus	NA	0.350515	1.56493e-05	0.67028	2.49944	0.286586	0.642174	0.923838	2.43764	0.295579	0.652843	0.0434117	0.432868
otu_1463	New.ReferenceOTU31289	Streptococcus	NA	0.57732	2.62908e-05	0.199354	3.57882	0.167059	0.496998	-0.0432351	3.90434	0.141966	0.461211	0.00901659	0.219505
otu_1464	New.ReferenceOTU21137	Actinomyces	NA	0.28866	9.09326e-06	-1.45633	5.6129	0.0604191	0.320316	-1.18017	2.72395	0.256154	0.609848	0.231948	0.819928
otu_1465	New.ReferenceOTU6295	Selenomonas	NA	0.113402	5.64812e-06	-1.10735	0.907765	0.635157	0.889073	1.09429	0.000502243	0.999749	1	0.999999	1
otu_1466	New.ReferenceOTU61801	Actinomyces	NA	0.195876	3.54413e-06	-0.0542146	0.33338	0.846462	0.977621	0.296903	0.870438	0.647123	0.916983	NA	NA
otu_1467	New.ReferenceOTU12484	Eikenella	NA	0.309278	1.50233e-05	-0.0932199	1.07131	0.585287	0.861291	-1.32868	1.86571	0.393428	0.742634	0.0925163	0.600705
otu_1468	New.ReferenceOTU2595	Actinomyces	NA	0.14433	4.86944e-06	-0.737349	1.58476	0.452766	0.771352	-0.99814	4.60097	0.10021	0.389345	0.711275	1
otu_1469	New.ReferenceOTU12482	NA	NA	0.721649	1.81564e-05	-0.126404	0.315865	0.853907	0.980133	-0.0450699	0.404384	0.816938	1	0.72249	1
otu_1470	New.ReferenceOTU17850	Lautropia	NA	0.103093	1.92842e-06	-0.209096	2.33009	0.311908	0.665043	-0.89581	10.5816	0.00503765	0.087538	0.840777	1
otu_1471	New.ReferenceOTU17857	Capnocytophaga	NA	0.237113	3.94241e-06	-0.464649	2.16791	0.338254	0.691468	-0.221999	1.58614	0.452453	0.794285	0.287128	0.894142
otu_1472	New.ReferenceOTU43950	Streptococcus	NA	0.525773	2.54027e-05	-0.147561	1.02559	0.59882	0.869606	0.988428	0.878944	0.644377	0.915966	0.108462	0.628276
otu_1473	New.ReferenceOTU52284	Streptococcus	NA	0.103093	1.56906e-06	1.13721	0.0561118	0.972334	1	-0.455646	1.52994	0.465349	0.800668	1	1
otu_1474	New.ReferenceOTU64976	NA	NA	0.639175	1.3697e-05	-0.0967636	6.57383	0.0373689	0.261387	-0.0270727	7.71905	0.021078	0.182796	0.0300245	0.382256
otu_1475	New.ReferenceOTU34698	Selenomonas	NA	0.123711	2.2935e-06	1.28491	2.21873	0.329769	0.682834	-1.97831	35.2263	2.24231e-08	2.27819e-05	1	1
otu_1476	New.ReferenceOTU64979	Streptococcus	NA	0.123711	3.10455e-06	-1.4343	1.9656	0.374261	0.719495	0.196652	0.68889	0.708613	0.952982	0.198284	0.784258
otu_1477	New.ReferenceOTU37529	Actinomyces	NA	0.134021	2.12056e-06	0.385561	3.46196	0.177111	0.513325	0.929902	3.99278	0.135824	0.44987	0.347221	0.942047
otu_1478	New.ReferenceOTU1550	Corynebacterium	NA	0.216495	9.05214e-06	2.09805	0.56989	0.752055	0.952543	Inf	NA	NA	NA	1	1
otu_1479	New.ReferenceOTU9038	NA	NA	0.237113	2.78594e-06	-0.213013	3.05509	0.217068	0.569631	0.773816	0.663119	0.717803	0.955546	NA	NA
otu_1480	New.ReferenceOTU88031	Kingella	NA	0.226804	4.26959e-06	-0.350215	5.08087	0.0788322	0.355665	1.12803	1.12449	0.569929	0.870094	0.439936	1
otu_1481	New.ReferenceOTU9031	NA	NA	0.14433	1.75021e-06	0.893481	5.2649	0.0719022	0.345563	-0.611731	9.53241	0.00851261	0.114176	0.801224	1
otu_1482	New.ReferenceOTU27631	Selenomonas	NA	0.154639	4.50795e-06	-0.713034	2.90313	0.234203	0.586142	Inf	0	1	1	NA	NA
otu_1483	New.ReferenceOTU12120	Actinomyces	NA	0.14433	6.75402e-06	-2.28062	0.4272	0.807671	0.966678	-1.42969	0.165454	0.920602	1	1	1
otu_1484	New.ReferenceOTU81135	NA	NA	0.360825	5.38514e-06	-0.208089	6.48303	0.0391047	0.268654	1.34625	0.278772	0.869892	1	0.767873	1
otu_1485	New.ReferenceOTU21659	Cardiobacterium	NA	0.113402	1.68937e-06	2.37433	6.75098	0.0342013	0.25074	-0.750933	5.04499	0.0802591	0.350644	0.808408	1
otu_1486	New.ReferenceOTU12879	NA	NA	0.43299	7.86935e-06	-0.00614105	1.62379	0.444015	0.76458	-0.411036	3.39479	0.18316	0.520112	0.231355	0.819928
otu_1487	New.ReferenceOTU81314	TG5	NA	0.113402	4.78774e-06	2.64274	0.45147	0.79793	0.963721	Inf	NA	NA	NA	NA	NA
otu_1488	New.ReferenceOTU13392	Leptotrichia	NA	0.185567	3.46513e-05	-0.079802	5.89908	0.0523638	0.298137	-0.158575	5.73531	0.0568321	0.300044	0.045963	0.438713
otu_1489	New.ReferenceOTU10789	Parvimonas	NA	0.113402	2.59691e-06	0.842796	2.82564	0.243456	0.597934	-0.960743	2.05029	0.358744	0.712861	0.446054	1
otu_1490	New.ReferenceOTU75863	NA	NA	0.793814	1.74359e-05	-0.0931113	2.44024	0.295195	0.649711	0.785737	0.357677	0.836241	1	0.323953	0.92198
otu_1491	New.ReferenceOTU87510	Actinomyces	NA	0.164948	6.97949e-06	-1.44161	1.83147	0.400221	0.739206	-1.32613	1.57341	0.455343	0.796669	0.000565094	0.0541316
otu_1492	New.ReferenceOTU44850	Leptotrichia	NA	0.134021	4.07724e-06	1.49923	5.04971	0.0800698	0.357692	-2.1444	4.32931	0.114789	0.415409	0.520854	1
otu_1493	New.ReferenceOTU51231	Parvimonas	NA	0.113402	2.20641e-06	1.23529	0.345729	0.841252	0.977621	1.48331	0.22858	0.891999	1	1	1
otu_1494	New.ReferenceOTU51234	NA	NA	0.845361	2.78327e-05	-0.284427	2.58192	0.275007	0.629578	-0.0591394	5.47951	0.0645863	0.319317	0.71151	1
otu_1495	New.ReferenceOTU10435	Streptococcus	NA	0.298969	7.83499e-06	0.313795	1.27163	0.529504	0.833207	0.292983	3.09288	0.213005	0.564679	0.714216	1
otu_1496	New.ReferenceOTU40356	Actinomyces	NA	0.154639	4.69993e-06	-1.09395	1.13904	0.565797	0.851041	-1.22718	1.1373	0.56629	0.866481	0.309554	0.909466
otu_1497	New.ReferenceOTU45188	NA	NA	0.195876	2.48339e-06	1.65049	2.08751	0.35213	0.703924	-0.56465	1.43998	0.486757	0.816204	0.432197	0.995019
otu_1498	New.ReferenceOTU45723	Prevotella	NA	0.113402	3.97706e-06	3.59164	4.81144	0.0902006	0.377302	2.83682	2.43426	0.296079	0.653166	NA	NA
otu_1499	New.ReferenceOTU1055	Actinomyces	NA	0.216495	5.5554e-06	-0.317486	0.652105	0.721767	0.931735	0.0498179	1.5073	0.470646	0.804334	0.0772491	0.55208
otu_1500	New.ReferenceOTU74801	NA	NA	0.319588	4.11136e-06	0.25579	3.1093	0.211263	0.562558	-0.0861952	8.17377	0.0167915	0.168495	0.192654	0.779924
otu_1501	New.ReferenceOTU29228	Leptotrichia	NA	0.134021	3.78469e-06	0.147712	1.42175	0.491215	0.803947	-0.47217	2.42403	0.297597	0.654566	0.0570761	0.488468
otu_1502	New.ReferenceOTU70037	NA	NA	0.134021	1.42144e-06	-0.484512	2.3692	0.305869	0.658916	-0.577027	4.38422	0.111681	0.409207	0.157299	0.728469
otu_1503	New.ReferenceOTU81006	Actinomyces	NA	0.175258	7.72571e-06	-2.27191	9.00927	0.0110576	0.148537	-0.42351	2.69894	0.259378	0.614285	0.264339	0.871186
otu_1504	New.ReferenceOTU63899	NA	NA	0.113402	1.35292e-06	-0.416892	15.2064	0.00049885	0.0295622	-0.422706	2.02133	0.363977	0.715383	0.437209	0.999323
otu_1505	New.ReferenceOTU31577	NA	NA	0.360825	4.78233e-06	0.244162	1.51824	0.468078	0.784591	0.806222	0.293522	0.8635	1	0.754381	1
otu_1506	New.ReferenceOTU32901	NA	NA	0.536082	8.5693e-06	0.207101	0.938076	0.625604	0.884817	1.05514	0.200579	0.904576	1	0.976688	1
otu_1507	New.ReferenceOTU32904	Prevotella	NA	0.123711	2.34666e-06	-0.276623	4.05232	0.131841	0.44216	-0.707834	2.95213	0.228535	0.581097	0.0751715	0.546054
otu_1508	New.ReferenceOTU29911	Prevotella	NA	0.113402	1.52542e-06	1.73642	0.534264	0.765572	0.957137	1.35307	0.186665	0.910891	1	NA	NA
otu_1509	New.ReferenceOTU29917	Streptococcus	NA	0.123711	3.08676e-06	-2.04602	2.42426	0.297563	0.652164	Inf	3.41061e-13	1	1	1	1
otu_1510	New.ReferenceOTU60271	Selenomonas	NA	0.216495	1.28906e-05	0.0086404	7.04145	0.029578	0.23493	-1.55246	5.76586	0.0559706	0.299896	0.332418	0.929122
otu_1511	New.ReferenceOTU73079	Capnocytophaga	NA	0.381443	1.72132e-05	0.0339064	1.41196	0.493626	0.805544	0.00134618	2.13509	0.343851	0.696992	0.664203	1
otu_1512	New.ReferenceOTU27518	NA	NA	0.14433	2.84039e-06	-0.909536	0.133367	0.935491	1	0.267383	1.87214	0.392166	0.742051	NA	NA
otu_1513	New.ReferenceOTU27514	Selenomonas	NA	0.185567	7.85135e-06	0.880915	0.120712	0.94143	1	-0.560388	0.349083	0.839842	1	0.999999	1
otu_1514	New.ReferenceOTU27516	Selenomonas	NA	0.175258	6.79664e-06	0.653289	3.37007	0.185438	0.52503	1.27914	0.192577	0.908202	1	NA	NA
otu_1515	New.ReferenceOTU58952	Streptococcus	NA	0.216495	7.12582e-06	-1.53789	6.35575	0.0416742	0.272235	0.725274	0.206814	0.90176	1	1	1
otu_1516	New.ReferenceOTU36105	NA	NA	0.628866	1.15177e-05	-0.26551	2.76427	0.251042	0.605002	0.105615	1.11895	0.571509	0.871197	0.13129	0.685561
otu_1517	New.ReferenceOTU36107	Leptotrichia	NA	0.103093	1.1347e-06	1.63118	22.1762	1.52933e-05	0.00489622	1.19455	5.0433	0.0803271	0.350644	1	1
otu_1518	New.ReferenceOTU13256	NA	NA	0.783505	2.29517e-05	-0.281023	4.49123	0.105863	0.410981	-0.415069	2.37338	0.30523	0.660519	0.620457	1
otu_1519	New.ReferenceOTU56350	NA	NA	0.185567	2.06159e-06	0.505978	0.554783	0.757758	0.955404	Inf	NA	NA	NA	1	1
otu_1520	New.ReferenceOTU18347	Streptococcus	NA	0.319588	1.87316e-05	-0.394162	3.11664	0.210489	0.561575	-0.931716	11.064	0.0039581	0.0758761	0.30079	0.902605
otu_1521	New.ReferenceOTU18349	Corynebacterium	NA	0.216495	4.31105e-06	0.148273	0.215371	0.89791	1	1.7615	0.360125	0.835218	1	0.86603	1
otu_1522	New.ReferenceOTU38413	NA	NA	0.371134	5.41914e-06	-0.0868338	3.08759	0.213569	0.565971	0.125722	5.13586	0.0766941	0.345138	0.141287	0.708009
otu_1523	New.ReferenceOTU53452	Actinomyces	NA	0.216495	1.46058e-05	-2.27211	7.91148	0.0191445	0.194222	-0.99717	0.867095	0.648206	0.917346	0.269102	0.878707
otu_1524	New.ReferenceOTU27746	Actinomyces	NA	0.154639	5.25668e-06	-1.90176	3.05331	0.217261	0.56964	-1.77127	6.14746	0.0462483	0.273585	0.146611	0.71577
otu_1525	New.ReferenceOTU29745	Prevotella	NA	0.257732	1.1969e-05	1.79732	4.74605	0.0931986	0.383029	-1.20282	1.93723	0.379609	0.72925	0.400341	0.971782
otu_1526	New.ReferenceOTU54864	Streptococcus	NA	0.123711	3.98081e-06	-1.92256	12.7775	0.00168037	0.0597753	0.63247	0.440571	0.80229	1	1	1
otu_1527	New.ReferenceOTU54862	Streptococcus	NA	0.226804	8.13098e-06	-1.64141	7.24523	0.0267128	0.228763	0.845057	4.88119	0.0871091	0.365337	1	1
otu_1528	New.ReferenceOTU3565	NA	NA	0.309278	4.40039e-05	1.0592	1.28165	0.526858	0.832085	0.5275	1.19283	0.550783	0.856961	0.323041	0.92198
otu_1529	New.ReferenceOTU69625	Actinomyces	NA	0.164948	5.72743e-06	-1.15233	0.522021	0.770273	0.958074	0.586287	1.26289	0.531822	0.84625	1	1
otu_1530	New.ReferenceOTU10234	Prevotella	NA	0.216495	4.53208e-06	0.9452	0.903967	0.636365	0.889073	0.615082	0.156211	0.924867	1	0.807639	1
otu_1531	New.ReferenceOTU23151	NA	NA	0.350515	5.99365e-06	0.520186	0.267356	0.874872	0.989315	0.672669	2.13501	0.343865	0.696992	0.692417	1
otu_1532	New.ReferenceOTU71997	NA	NA	0.268041	3.09521e-06	-0.131605	2.82057	0.244073	0.597934	1.51501	1.43185	0.488741	0.818346	NA	NA
otu_1533	New.ReferenceOTU37779	Streptococcus	NA	0.103093	2.08887e-06	1.18925	2.03464	0.361562	0.712478	0.373078	0.085939	0.957941	1	NA	NA
otu_1534	New.ReferenceOTU41643	Leptotrichia	NA	0.185567	8.42978e-06	0.0799773	2.6678	0.263448	0.620527	1.46828	0.872281	0.646527	0.916902	0.787112	1
otu_1535	New.ReferenceOTU10901	Corynebacterium	NA	0.742268	0.000369233	-0.255862	2.3328	0.311486	0.664591	-0.0987278	2.14517	0.342122	0.696155	0.135163	0.693917
otu_1536	New.ReferenceOTU64603	Dialister	NA	0.278351	1.04674e-05	-0.0960501	0.113515	0.944823	1	0.0804933	0.0630962	0.968944	1	0.804409	1
otu_1537	New.ReferenceOTU41397	Granulicatella	NA	0.237113	6.46914e-06	0.0311792	0.928104	0.628731	0.884817	0.69367	3.23138	0.198753	0.545397	0.270157	0.878707
otu_1538	New.ReferenceOTU90766	Streptococcus	NA	0.14433	1.97223e-06	-0.183018	3.21688	0.2002	0.547818	2.08689	2.78083	0.248972	0.600024	1	1
otu_1539	New.ReferenceOTU801	Actinomyces	NA	0.134021	3.10893e-06	-0.929998	5.77207	0.0557971	0.308403	Inf	0	1	1	1	1
otu_1540	New.ReferenceOTU81325	Prevotella	NA	0.154639	3.65193e-06	1.55037	4.67695	0.0964744	0.388461	-0.914038	7.8112	0.0201289	0.178416	0.125956	0.674853
otu_1541	New.ReferenceOTU26004	Campylobacter	NA	0.185567	4.37784e-06	0.0882568	6.58178	0.0372207	0.261387	0.774936	1.65864	0.436347	0.777769	0.397951	0.971782
otu_1542	New.ReferenceOTU4256	Selenomonas	NA	0.123711	3.38629e-06	-0.516976	0.137716	0.933459	1	1.43733	0.422382	0.809619	1	NA	NA
otu_1543	New.ReferenceOTU86563	Prevotella	NA	0.14433	6.22568e-06	-2.56322	10.015	0.00668776	0.123161	-0.267759	0.0886001	0.956667	1	NA	NA
otu_1544	New.ReferenceOTU40248	NA	NA	0.42268	5.95389e-06	0.14852	2.00535	0.366896	0.716059	-0.363614	13.8929	0.000962026	0.0339574	0.937267	1
otu_1545	New.ReferenceOTU44139	NA	NA	0.123711	3.13537e-06	0.937854	1.17225	0.55648	0.847565	1.06091	4.76876	0.0921463	0.372453	NA	NA
otu_1546	New.ReferenceOTU70111	Capnocytophaga	NA	0.175258	2.11139e-06	1.17473	2.261	0.322872	0.676973	1.59646	2.17141	0.337663	0.691257	1	1
otu_1547	New.ReferenceOTU471	NA	NA	0.907216	3.59529e-05	0.0462293	0.436901	0.803763	0.966546	-0.606121	7.8209	0.0200315	0.178416	0.803223	1
otu_1548	New.ReferenceOTU32716	NA	NA	0.309278	2.96079e-05	0.343274	0.929415	0.628319	0.884817	-1.78708	2.26869	0.321633	0.679375	0.788358	1
otu_1549	New.ReferenceOTU28349	NA	NA	0.340206	4.99489e-06	0.877863	0.377846	0.82785	0.973427	0.0101108	7.83513	0.0198894	0.178416	0.92254	1
otu_1550	New.ReferenceOTU3765	NA	NA	0.226804	3.22064e-06	0.287836	2.22192	0.329242	0.682424	-0.00503592	2.99206	0.224018	0.578821	0.617478	1
otu_1551	New.ReferenceOTU3768	Selenomonas	NA	0.268041	7.65756e-06	-0.635617	5.94579	0.051155	0.29527	-0.224004	5.71984	0.0572733	0.300627	0.0606196	0.496392
otu_1552	New.ReferenceOTU52946	NA	NA	0.690722	1.38332e-05	-0.137546	2.76531	0.250912	0.605002	-0.266014	2.06654	0.355841	0.709773	0.6584	1
otu_1553	New.ReferenceOTU40653	NA	NA	0.14433	6.3323e-06	0.793814	2.55225	0.279116	0.634017	-1.21571	6.77418	0.0338069	0.232866	0.392919	0.968986
otu_1554	New.ReferenceOTU19196	NA	NA	0.164948	3.71983e-06	0.792925	0.0993575	0.951535	1	2.56064	0.000254928	0.999873	1	NA	NA
otu_1555	New.ReferenceOTU8919	NA	NA	0.57732	9.83829e-06	-0.653875	5.10741	0.0777929	0.353379	-0.324289	6.39916	0.0407794	0.258143	0.17251	0.745231
otu_1556	New.ReferenceOTU34406	Capnocytophaga	NA	0.412371	2.5737e-05	-0.10638	1.53747	0.463599	0.780226	0.923216	1.43975	0.486814	0.816204	0.237715	0.829104
otu_1557	New.ReferenceOTU25699	Streptococcus	NA	0.237113	7.60532e-06	0.916131	8.07645	0.0176287	0.185293	0.629136	5.05932	0.079686	0.349346	0.0144092	0.27603
otu_1558	New.ReferenceOTU15338	NA	NA	0.278351	1.13678e-05	-0.396999	2.33266	0.311508	0.664591	-1.9137	5.91926	0.0518382	0.291026	0.335325	0.930127
otu_1559	New.ReferenceOTU30388	Parvimonas	NA	0.14433	8.65182e-06	1.14863	0.310927	0.856019	0.981744	2.83954	0.295186	0.862782	1	1	1
otu_1560	New.ReferenceOTU14061	Capnocytophaga	NA	0.185567	2.62604e-06	0.566342	3.02704	0.220134	0.571551	1.4771	0.339679	0.8438	1	0.938722	1
otu_1561	New.ReferenceOTU13592	Lactobacillus	NA	0.123711	7.4968e-06	1.27649	4.86369	0.0878746	0.371575	-0.643449	1.22904	0.540901	0.852956	0.724664	1
otu_1562	New.ReferenceOTU63133	Corynebacterium	NA	0.226804	1.13099e-05	-0.766608	1.14295	0.564693	0.849932	0.26981	0.318276	0.852879	1	0.619851	1
otu_1563	New.ReferenceOTU19774	NA	NA	0.865979	2.77268e-05	0.212373	3.97204	0.13724	0.448882	-0.141431	2.03438	0.361609	0.713836	0.113	0.642176
otu_1564	New.ReferenceOTU12979	Selenomonas	NA	0.154639	3.68567e-06	0.192348	0.578686	0.748755	0.949808	-0.0599728	0.807796	0.667712	0.92981	0.445553	1
otu_1565	New.ReferenceOTU17747	Actinomyces	NA	0.175258	4.81167e-06	-0.671704	8.63667	0.0133221	0.1626	-0.30777	11.6222	0.00299411	0.0672269	0.36185	0.948684
otu_1566	New.ReferenceOTU3244	Selenomonas	NA	0.525773	3.15902e-05	-0.424061	2.82907	0.243038	0.597934	0.00462909	0.201553	0.904135	1	0.846737	1
otu_1567	New.ReferenceOTU60446	NA	NA	0.659794	1.29456e-05	-0.375688	3.48507	0.175076	0.510272	-0.143152	3.49681	0.174051	0.508633	0.145382	0.71577
otu_1568	New.ReferenceOTU22544	Corynebacterium	NA	0.123711	1.51751e-06	0.753197	0.40011	0.818686	0.970163	1.64953	3.20015	0.201881	0.548475	0.999999	1
otu_1569	New.ReferenceOTU11353	Prevotella	NA	0.113402	2.0434e-06	1.69564	0.172456	0.917385	1	Inf	2.84217e-14	1	1	1	1
otu_1570	New.ReferenceOTU11354	Paludibacter	NA	0.113402	2.07521e-06	2.11944	1.61086	0.446897	0.767102	Inf	NA	NA	NA	NA	NA
otu_1571	New.ReferenceOTU50311	Capnocytophaga	NA	0.247423	8.52185e-06	-0.460644	1.54028	0.462947	0.77976	0.56648	0.994906	0.608077	0.892523	0.302369	0.903348
otu_1572	New.ReferenceOTU15072	NA	NA	0.319588	4.70226e-06	0.0927403	1.85977	0.394598	0.736465	0.204425	0.260767	0.877759	1	0.735166	1
otu_1573	New.ReferenceOTU10005	Streptococcus	NA	0.154639	4.62611e-06	-1.89446	1.62887	0.442891	0.763908	2.16017	3.68791	0.158191	0.485198	0.999999	1
otu_1574	New.ReferenceOTU10003	Actinomyces	NA	0.175258	2.56889e-06	-0.47952	2.4908	0.287826	0.642547	0.918542	0.0357316	0.982293	1	1	1
otu_1575	New.ReferenceOTU45570	Fusobacterium	NA	0.103093	1.59373e-06	-1.42159	1.68145	0.431399	0.756135	-2.67116	7.74133	0.0208445	0.182225	0.675288	1
otu_1576	New.ReferenceOTU77320	Corynebacterium	NA	0.113402	1.84989e-06	-0.14882	5.43776	0.0659487	0.328717	-0.364356	0.0476841	0.97644	1	0.126291	0.674853
otu_1577	New.ReferenceOTU51951	Streptococcus	NA	0.226804	6.07436e-06	0.844421	4.77315	0.0919442	0.381756	-1.1233	3.0139	0.221585	0.577324	0.832651	1
otu_1578	New.ReferenceOTU100	Leptotrichia	NA	0.195876	2.03984e-05	-1.91165	4.41534	0.109957	0.413328	-0.0167782	4.20908	0.121901	0.427444	0.990324	1
otu_1579	New.ReferenceOTU47067	Leptotrichia	NA	0.113402	2.81911e-06	-1.20741	4.53973	0.103326	0.403796	-1.56913	7.38446	0.0249164	0.196327	0.969225	1
otu_1580	New.ReferenceOTU47060	Treponema	NA	0.103093	1.48206e-06	0.148678	0.0407545	0.979829	1	Inf	0	1	1	1	1
otu_1581	New.ReferenceOTU71588	Capnocytophaga	NA	0.268041	6.35671e-06	-0.627058	0.837651	0.657819	0.901199	-0.107083	1.46369	0.48102	0.812434	0.956634	1
otu_1582	New.ReferenceOTU71587	NA	NA	0.226804	2.68534e-06	-0.635963	2.96242	0.227363	0.580193	-0.896297	13.7834	0.00101617	0.0339574	0.278575	0.888026
otu_1583	New.ReferenceOTU1164	Streptococcus	NA	0.195876	3.9294e-06	-0.29843	2.82077	0.244049	0.597934	1.21328	0.71117	0.700763	0.949724	1	1
otu_1584	New.ReferenceOTU24208	Leptotrichia	NA	0.216495	6.66076e-06	-0.949666	1.59962	0.449414	0.768472	-1.09649	1.06234	0.587918	0.882489	0.383049	0.962643
otu_1585	New.ReferenceOTU12098	Streptococcus	NA	0.536082	1.93716e-05	0.278214	1.42371	0.490734	0.803947	0.505181	0.505575	0.776633	0.989063	0.312147	0.911397
otu_1586	New.ReferenceOTU12547	Prevotella	NA	0.195876	5.00283e-06	0.583983	1.29452	0.523478	0.828911	0.35865	1.85962	0.39463	0.743441	0.30447	0.907366
otu_1587	New.ReferenceOTU28566	NA	NA	0.113402	1.34059e-06	-0.730108	3.63483	0.162445	0.48851	0.12962	4.55711	0.102432	0.392721	1	1
otu_1588	New.ReferenceOTU4770	Actinomyces	NA	0.268041	7.13915e-06	-0.092532	0.873645	0.646086	0.89425	0.404659	0.395155	0.820717	1	0.943658	1
otu_1589	New.ReferenceOTU60823	Actinomyces	NA	0.103093	3.42771e-06	-2.03705	2.04143	0.360336	0.712456	0.858445	0.673982	0.713915	0.955218	1	1
otu_1590	New.ReferenceOTU22052	Eikenella	NA	0.103093	2.13539e-06	-1.07554	0.0837893	0.958971	1	Inf	2.84217e-14	1	1	1	1
otu_1591	New.ReferenceOTU60944	NA	NA	0.556701	1.00383e-05	0.164275	0.572893	0.750927	0.951413	-0.336696	2.93095	0.230968	0.582934	0.360219	0.94843
otu_1592	New.ReferenceOTU78902	NA	NA	0.237113	2.9799e-06	0.435828	2.78731	0.248167	0.601905	-0.370076	5.41405	0.0667349	0.32287	0.153194	0.723845
otu_1593	New.ReferenceOTU79068	Streptococcus	NA	0.103093	1.39675e-06	0.939546	8.0578	0.0177939	0.185293	0.363039	3.06591	0.215897	0.569329	1	1
otu_1594	New.ReferenceOTU34584	Fusobacterium	NA	0.103093	2.35223e-06	1.01749	1.06788	0.58629	0.861417	Inf	NA	NA	NA	NA	NA
otu_1595	New.ReferenceOTU38839	Leptotrichia	NA	0.134021	3.59521e-06	0.0893818	1.33969	0.511789	0.820519	0.0716685	1.27568	0.528432	0.843829	0.620423	1
otu_1596	New.ReferenceOTU38028	NA	NA	0.762887	1.88345e-05	-0.023503	1.37183	0.503629	0.814338	-0.284874	2.04904	0.358969	0.712861	0.202984	0.786834
otu_1597	New.ReferenceOTU61880	Streptococcus	NA	0.185567	4.21309e-06	0.420358	3.53107	0.171095	0.501478	-0.677935	8.89371	0.0117154	0.139622	0.0127189	0.254871
otu_1598	New.ReferenceOTU79934	Actinomyces	NA	0.123711	1.71779e-06	0.440988	6.39811	0.0408007	0.270641	1.22789	0.4145	0.812817	1	1	1
otu_1599	New.ReferenceOTU40172	Streptococcus	NA	0.154639	3.27944e-06	0.729555	7.23158	0.0268957	0.229385	-1.78329	10.3554	0.00564088	0.0913239	0.784766	1
otu_1600	New.ReferenceOTU58921	Streptococcus	NA	0.360825	1.18276e-05	0.255604	2.0761	0.354144	0.70659	-0.283446	1.94503	0.37813	0.727614	0.363741	0.95037
otu_1601	New.ReferenceOTU16893	NA	NA	0.979381	7.026e-05	-0.0517125	0.0719607	0.964659	1	0.396139	5.0777	0.078957	0.349163	0.627093	1
otu_1602	New.ReferenceOTU16896	NA	NA	0.474227	8.02789e-06	-0.104145	3.90525	0.141901	0.456761	-0.268198	3.53695	0.170593	0.502709	0.0484291	0.445127
otu_1603	New.ReferenceOTU23166	Capnocytophaga	NA	0.103093	1.25347e-06	-0.237908	15.3274	0.000469558	0.0286438	0.708792	0.360045	0.835252	1	NA	NA
otu_1604	New.ReferenceOTU15277	Streptococcus	NA	0.56701	2.98927e-05	-0.146636	1.24936	0.535433	0.837142	0.535929	1.65453	0.437243	0.778001	0.187852	0.771758
otu_1605	New.ReferenceOTU49048	NA	NA	0.175258	1.55992e-05	-1.03088	1.79611	0.407361	0.743008	-2.41689	17.3974	0.000166802	0.0120658	0.439552	1
otu_1606	New.ReferenceOTU26860	NA	NA	0.226804	2.86246e-06	0.276708	1.23993	0.537963	0.837951	-0.437724	1.39504	0.497819	0.823418	0.655475	1
otu_1607	New.ReferenceOTU13947	NA	NA	0.845361	2.96914e-05	-0.0231025	0.559716	0.755891	0.954563	-0.0417029	1.01903	0.600788	0.888502	0.797512	1
otu_1608	New.ReferenceOTU52991	Leptotrichia	NA	0.123711	2.03194e-06	0.476596	1.18187	0.553808	0.8474	0.941759	12.3304	0.0021013	0.0543929	NA	NA
otu_1609	New.ReferenceOTU50843	Atopobium	NA	0.340206	3.20735e-05	-1.30996	17.139	0.000189807	0.0189659	1.63278	1.09953	0.577085	0.876144	0.587606	1
otu_1610	New.ReferenceOTU12163	Actinomyces	NA	0.154639	2.59559e-06	-0.388992	9.44709	0.00888363	0.137961	-0.396678	13.3741	0.00124698	0.0375387	0.0701635	0.528868
otu_1611	New.ReferenceOTU11281	Megasphaera	NA	0.113402	3.41319e-06	-0.70487	0.313002	0.85513	0.981044	Inf	NA	NA	NA	NA	NA
otu_1612	New.ReferenceOTU16707	Selenomonas	NA	0.164948	7.99186e-06	1.18818	4.3686	0.112557	0.417268	0.985889	13.2689	0.00131428	0.0392736	0.0208579	0.321759
otu_1613	New.ReferenceOTU13363	NA	NA	0.628866	1.2411e-05	-0.402866	3.52074	0.171981	0.502947	-0.24087	6.97425	0.0305888	0.219634	0.656377	1
otu_1614	New.ReferenceOTU13362	Selenomonas	NA	0.113402	2.85918e-06	1.13724	0.218741	0.896398	1	2.16052	0.00610927	0.99695	1	NA	NA
otu_1615	New.ReferenceOTU83963	NA	NA	0.175258	2.13662e-06	-0.950645	5.31981	0.069955	0.341729	0.130735	7.69436	0.0213399	0.18374	1	1
otu_1616	New.ReferenceOTU33184	Leptotrichia	NA	0.309278	8.65197e-05	0.102724	7.54844	0.022955	0.210438	0.661801	10.2858	0.00584086	0.0913239	0.00495886	0.160236
otu_1617	New.ReferenceOTU57866	Actinomyces	NA	0.134021	1.71842e-06	-0.292291	5.28155	0.071306	0.343629	-0.224807	2.67229	0.262857	0.618916	0.565247	1
otu_1618	New.ReferenceOTU24247	NA	NA	0.587629	9.07345e-06	0.36876	0.088056	0.956927	1	-0.174382	0.491047	0.782295	0.990193	0.242494	0.834484
otu_1619	New.ReferenceOTU25510	Actinomyces	NA	0.340206	1.06159e-05	-0.789447	3.78256	0.150879	0.472148	1.69497	3.92616	0.140425	0.458752	0.515542	1
otu_1620	New.ReferenceOTU41244	Streptococcus	NA	0.134021	1.94385e-06	-0.0275393	0.193703	0.907691	1	0.536157	0.8387	0.657474	0.9236	1	1
otu_1621	New.ReferenceOTU12704	Streptococcus	NA	0.175258	3.56133e-06	-1.31535	8.17949	0.0167435	0.181949	1.01534	0.53185	0.766496	0.982716	0.153808	0.723845
otu_1622	New.ReferenceOTU50104	NA	NA	0.701031	1.71964e-05	-0.0635827	2.29987	0.316657	0.668719	0.178381	0.375949	0.828636	1	0.93584	1
otu_1623	New.ReferenceOTU81089	NA	NA	0.154639	1.51386e-06	-0.166392	4.17473	0.124013	0.434352	-0.504613	3.41695	0.181142	0.516603	0.762477	1
otu_1624	New.ReferenceOTU42594	Bacillus	NA	0.391753	2.69046e-05	-1.54627	2.25533	0.323789	0.677872	-0.490804	0.656248	0.720274	0.955974	0.960826	1
otu_1625	New.ReferenceOTU7018	NA	NA	0.154639	4.7427e-06	-0.533138	5.19917	0.0743044	0.349196	0.896089	3.51983	0.17206	0.504874	0.32475	0.92244
otu_1626	New.ReferenceOTU23360	Enterococcus	NA	0.113402	7.26146e-06	1.66287	0.222346	0.894784	0.99922	-0.311576	0.49901	0.779186	0.989567	0.960117	1
otu_1627	New.ReferenceOTU27840	NA	NA	0.381443	5.17011e-06	-0.403365	5.60955	0.0605204	0.320316	0.0348262	1.51555	0.468708	0.803048	0.183397	0.764789
otu_1628	New.ReferenceOTU89559	NA	NA	0.463918	8.13547e-06	-0.12843	1.21972	0.543427	0.840447	0.0011633	0.243648	0.885304	1	0.695076	1
otu_1629	New.ReferenceOTU26467	Capnocytophaga	NA	0.185567	4.60118e-06	0.123121	1.63372	0.441816	0.763613	0.477318	2.54493	0.28014	0.637809	0.0194002	0.310661
otu_1630	New.ReferenceOTU26465	NA	NA	0.865979	2.47249e-05	0.297376	2.34511	0.309575	0.662784	-0.259446	2.32126	0.31329	0.668457	0.146292	0.71577
otu_1631	New.ReferenceOTU42413	NA	NA	0.154639	1.91892e-06	-0.466617	15.8159	0.000367811	0.0263936	Inf	8.52651e-14	1	1	1	1
otu_1632	New.ReferenceOTU83629	Streptococcus	NA	0.164948	2.99238e-06	-0.404868	4.21691	0.121426	0.431206	1.19037	0.675669	0.713313	0.955218	1	1
otu_1633	New.ReferenceOTU70715	Leptotrichia	NA	0.206186	1.82856e-05	-0.317625	0.0836014	0.959061	1	-1.91748	20.106	4.30557e-05	0.00472914	0.341521	0.933611
otu_1634	New.ReferenceOTU33573	NA	NA	0.206186	3.0369e-06	-0.0413327	1.75271	0.416297	0.746535	-1.25689	11.5763	0.00306362	0.0680358	0.980999	1
otu_1635	New.ReferenceOTU4639	Granulicatella	NA	0.123711	1.66115e-06	0.503577	8.37681	0.0151704	0.172177	0.691627	5.27162	0.0716608	0.337242	0.0745451	0.544356
otu_1636	New.ReferenceOTU2677	Selenomonas	NA	0.134021	6.513e-06	1.63214	8.00977	0.0182264	0.188702	-2.34457	15.0161	0.000548646	0.0242942	0.00977858	0.231791
otu_1637	New.ReferenceOTU21278	Prevotella	NA	0.113402	1.17859e-05	1.14228	0.0533728	0.973667	1	Inf	4.52047e-11	1	1	NA	NA
otu_1638	New.ReferenceOTU12830	Streptococcus	NA	0.340206	1.2689e-05	-1.45682	14.6565	0.000656716	0.0340885	2.40141	2.1932	0.334004	0.688784	1	1
otu_1639	New.ReferenceOTU58485	NA	NA	0.113402	1.15035e-06	-0.385588	5.68434e-14	1	1	1.24049	7.51914	0.0232937	0.190474	1	1
otu_1640	New.ReferenceOTU22776	Dialister	NA	0.247423	6.41793e-06	-0.67868	2.06278	0.356511	0.708933	-0.339076	4.0433	0.132437	0.444079	0.214327	0.797
otu_1641	New.ReferenceOTU23829	NA	NA	0.639175	1.1778e-05	-0.0192263	2.16054	0.339504	0.692417	-0.240835	3.12861	0.209233	0.557955	0.137746	0.703424
otu_1642	New.ReferenceOTU3690	NA	NA	0.206186	2.61635e-06	-1.72562	4.37187	0.112373	0.417268	1.33835	1.37997	0.501582	0.827528	NA	NA
otu_1643	New.ReferenceOTU10987	Streptococcus	NA	0.360825	1.81166e-05	-1.52737	3.97739	0.136874	0.448882	1.37417	0.190187	0.909288	1	1	1
otu_1644	New.ReferenceOTU887	Streptococcus	NA	0.103093	1.52597e-06	-1.80227	0.391263	0.822315	0.971554	Inf	2.84217e-14	1	1	1	1
otu_1645	New.ReferenceOTU57122	Capnocytophaga	NA	0.195876	5.70529e-06	-0.21511	0.464285	0.792833	0.963156	1.16212	1.69323	0.428863	0.77179	0.999999	1
otu_1646	New.ReferenceOTU57126	Capnocytophaga	NA	0.371134	1.64254e-05	-0.620757	0.183838	0.912179	1	-0.046282	8.96845	0.0112856	0.135695	0.608543	1
otu_1647	New.ReferenceOTU43661	NA	NA	0.907216	3.21403e-05	-0.0803934	9.77159	0.0075531	0.130104	-0.0174233	9.77729	0.00753162	0.107023	0.00414335	0.154174
otu_1648	New.ReferenceOTU85274	NA	NA	0.154639	1.96402e-06	1.09202	2.56134	0.277851	0.633597	2.05023	0.890654	0.640615	0.914457	NA	NA
otu_1649	New.ReferenceOTU74269	NA	NA	0.896907	3.48899e-05	0.31914	3.24176	0.197725	0.542814	-0.357312	3.47216	0.17621	0.51228	0.399017	0.971782
otu_1650	New.ReferenceOTU90225	Actinomyces	NA	0.113402	2.2403e-06	-2.25186	1.56491	0.457281	0.774921	0.665732	0.00882582	0.995597	1	0.999999	1
otu_1651	New.ReferenceOTU10474	Streptococcus	NA	0.350515	3.08032e-05	-1.49744	1.81235	0.404067	0.740966	-2.52954	19.2678	6.54715e-05	0.00618782	0.175447	0.749864
otu_1652	New.ReferenceOTU83548	NA	NA	0.206186	2.1801e-06	-0.626307	0.48328	0.785339	0.959936	0.196453	3.19997	0.201899	0.548475	0.725798	1
otu_1653	New.ReferenceOTU45446	Fusobacterium	NA	0.319588	2.67594e-05	2.46166	7.26331	0.0264723	0.227746	0.725826	0.131709	0.936267	1	0.833368	1
otu_1654	New.ReferenceOTU50738	Actinomyces	NA	0.216495	4.80335e-06	-0.640416	3.02209	0.220679	0.571774	0.993516	0.857019	0.65148	0.919661	NA	NA
otu_1655	New.ReferenceOTU42149	Selenomonas	NA	0.278351	2.18435e-05	2.06344	0.0965752	0.95286	1	2.76196	3.62835	0.162972	0.489746	0.852903	1
otu_1656	New.ReferenceOTU14574	Schwartzia	NA	0.123711	6.23958e-06	-0.467367	1.51971	0.467733	0.784516	-0.988203	1.84385	0.397753	0.743959	0.250278	0.849906
otu_1657	New.ReferenceOTU35228	Leptotrichia	NA	0.237113	1.11875e-05	-0.220478	0.169626	0.918684	1	0.138344	0.230927	0.890953	1	0.503965	1
otu_1658	New.ReferenceOTU29078	Prevotella	NA	0.237113	1.10388e-05	2.57246	6.2001	0.0450469	0.278598	1.95373	3.42162	0.180719	0.516123	0.278756	0.888026
otu_1659	New.ReferenceOTU29072	Prevotella	NA	0.123711	4.72971e-06	0.264114	0.819456	0.663831	0.90265	0.92359	1.27202	0.529401	0.844013	0.473353	1
otu_1660	New.ReferenceOTU72990	Actinomyces	NA	0.113402	4.05464e-06	-2.19635	5.20029	0.0742626	0.349196	-0.86693	2.95051	0.22872	0.581097	0.0414429	0.431191
otu_1661	New.ReferenceOTU573	Actinomyces	NA	0.185567	7.03699e-06	0.359993	1.18875	0.551908	0.845761	-0.932199	7.1486	0.0280351	0.207952	0.0933264	0.603689
otu_1662	New.ReferenceOTU75677	NA	NA	0.134021	1.5843e-06	0.588791	3.60615	0.164791	0.492716	0.404115	0.769749	0.680536	0.936184	0.000903847	0.0664604
otu_1663	New.ReferenceOTU76952	NA	NA	0.134021	1.34286e-06	-0.639012	0.761038	0.683506	0.912038	1.43155	1.02994	0.597519	0.887238	1	1
otu_1664	New.ReferenceOTU23669	Prevotella	NA	0.247423	9.83166e-06	1.75261	2.10236	0.349525	0.702954	-1.17876	4.21886	0.121307	0.426686	0.493227	1
otu_1665	New.ReferenceOTU64434	TG5	NA	0.175258	1.27602e-05	0.938244	1.31183	0.518968	0.827248	4.38607	1.85285	0.395967	0.743528	NA	NA
otu_1666	New.ReferenceOTU13510	Leptotrichia	NA	0.103093	2.59209e-06	-2.58319	9.51181	0.00860076	0.136086	-0.563694	7.17094	0.0277236	0.207164	1	1
otu_1667	New.ReferenceOTU60224	Capnocytophaga	NA	0.226804	5.93362e-06	-0.350591	8.35896	0.0153065	0.172177	0.951083	2.27525	0.32058	0.67856	0.751498	1
otu_1668	New.ReferenceOTU37612	NA	NA	0.484536	7.64391e-06	0.355837	3.06389	0.216114	0.568205	0.474814	3.4287	0.180081	0.515354	0.141615	0.708664
otu_1669	New.ReferenceOTU1954	NA	NA	0.608247	1.17836e-05	-0.105162	6.82146	0.033017	0.245239	0.497808	8.05108	0.0178538	0.172756	0.359025	0.94751
otu_1670	New.ReferenceOTU40018	Streptococcus	NA	0.175258	4.30461e-06	0.784063	4.10046	0.128706	0.43802	0.654487	2.96316	0.227279	0.581097	0.173675	0.746208
otu_1671	New.ReferenceOTU65343	NA	NA	0.175258	2.0682e-06	0.232616	0.680094	0.711737	0.926369	-1.24486	5.86946	0.0531449	0.295408	1	1
otu_1672	New.ReferenceOTU57623	NA	NA	0.103093	2.14621e-06	2.50877	2.88614	0.236202	0.588138	-1.96047	7.74349	0.020822	0.182225	NA	NA
otu_1673	New.ReferenceOTU19578	Selenomonas	NA	0.123711	1.64733e-06	0.493305	0.139548	0.932605	1	0.179033	4.70781	0.0949975	0.379153	1	1
otu_1674	New.ReferenceOTU13653	Campylobacter	NA	0.113402	2.24587e-06	-0.459671	0.610728	0.736855	0.94253	0.364296	12.0428	0.00242628	0.0590444	1	1
otu_1675	New.ReferenceOTU13659	Prevotella	NA	0.103093	1.53792e-06	-0.449677	4.35563	0.113289	0.418484	-0.0676754	2.84379	0.241257	0.593504	NA	NA
otu_1676	New.ReferenceOTU17146	NA	NA	0.134021	4.9846e-06	-0.702432	2.21029	0.331162	0.684358	1.33053	7.57033	0.0227052	0.188804	0.483105	1
otu_1677	New.ReferenceOTU17148	Prevotella	NA	0.14433	2.55085e-06	1.90123	0.0597591	0.970562	1	1.07279	0.011244	0.994394	1	0.999999	1
otu_1678	New.ReferenceOTU35304	Actinomyces	NA	0.134021	2.32069e-06	-1.15109	1.08136	0.582351	0.858571	-1.06998	7.00981	0.0300496	0.217298	0.134609	0.692891
otu_1679	New.ReferenceOTU75475	Fusobacterium	NA	0.103093	2.12549e-06	-0.263241	0.0169549	0.991558	1	0.406298	0.0170326	0.99152	1	0.999999	1
otu_1680	New.ReferenceOTU19438	Prevotella	NA	0.257732	1.07774e-05	0.547434	0.459365	0.794786	0.963449	1.83538	0.40552	0.816474	1	0.999999	1
otu_1681	New.ReferenceOTU12014	Actinomyces	NA	0.278351	5.51963e-06	-1.02639	7.6793	0.0215011	0.201044	0.665361	0.0122418	0.993898	1	0.966026	1
otu_1682	New.ReferenceOTU12012	Leptotrichia	NA	0.185567	4.5212e-06	-0.541365	0.934366	0.626765	0.884817	Inf	NA	NA	NA	NA	NA
otu_1683	New.ReferenceOTU90318	Eikenella	NA	0.14433	4.01935e-06	-0.273387	3.31339	0.190769	0.531801	0.303761	0.693307	0.70705	0.952604	0.181865	0.76016
otu_1684	New.ReferenceOTU1072	NA	NA	0.948454	4.7994e-05	-0.0268147	2.68059	0.261768	0.61933	-0.187844	2.07653	0.354069	0.707442	0.4213	0.986444
otu_1685	New.ReferenceOTU44076	Prevotella	NA	0.185567	8.65889e-06	1.35432	0.473035	0.789372	0.961513	2.73371	0.00877669	0.995621	1	1	1
otu_1686	New.ReferenceOTU4448	NA	NA	0.484536	8.5871e-06	0.171953	1.26865	0.530294	0.833701	1.23539	3.33583	0.18864	0.527621	0.79137	1
otu_1687	New.ReferenceOTU27142	Prevotella	NA	0.309278	1.30602e-05	1.37113	5.76341	0.056039	0.309329	-0.138447	0.22994	0.891393	1	0.668079	1
otu_1688	New.ReferenceOTU10324	Prevotella	NA	0.113402	2.53399e-06	-0.315273	2.97154	0.226328	0.580034	0.00397927	5.28056	0.0713412	0.336771	0.0650807	0.509644
otu_1689	New.ReferenceOTU38754	Streptococcus	NA	0.123711	5.53576e-06	0.189306	12.6978	0.00174871	0.0605108	-1.81928	9.14914	0.0103107	0.127964	0.00174225	0.106319
otu_1690	New.ReferenceOTU2150	Selenomonas	NA	0.14433	3.23202e-06	-0.045721	3.25076	0.196836	0.541463	-0.151334	1.52141	0.467337	0.801443	0.999999	1
otu_1691	New.ReferenceOTU15643	NA	NA	0.680412	1.37846e-05	-0.1773	0.442694	0.801439	0.965438	0.0298755	0.414991	0.812617	1	0.839357	1
otu_1692	New.ReferenceOTU29138	Actinomyces	NA	0.185567	5.30599e-06	-0.485101	3.41594	0.181233	0.519345	0.211839	3.74228	0.153948	0.478262	0.140972	0.707474
otu_1693	New.ReferenceOTU22305	NA	NA	0.113402	1.33835e-06	1.92568	4.10449	0.128446	0.43802	1.45117	0.0175343	0.991271	1	NA	NA
otu_1694	New.ReferenceOTU22874	Streptococcus	NA	0.278351	6.26407e-06	-0.867347	2.00279	0.367367	0.716407	3.81706	0.0706569	0.965288	1	1	1
otu_1695	New.ReferenceOTU55548	NA	NA	0.639175	1.11121e-05	0.124775	1.10994	0.574089	0.854258	0.242044	1.49347	0.473911	0.808592	0.332812	0.929122
otu_1696	New.ReferenceOTU41021	Capnocytophaga	NA	0.309278	9.64353e-06	0.202546	1.76211	0.414345	0.74552	0.167079	1.1508	0.56248	0.863262	0.285575	0.891326
otu_1697	New.ReferenceOTU41027	Gemella	NA	0.278351	1.27526e-05	-0.752886	0.0337228	0.98328	1	0.0752288	8.28647	0.0158714	0.163295	NA	NA
otu_1698	New.ReferenceOTU63671	NA	NA	0.185567	2.182e-06	-0.727509	4.85145	0.0884139	0.372572	-0.351881	0.776741	0.678161	0.934377	0.421627	0.986444
otu_1699	New.ReferenceOTU55936	NA	NA	0.216495	2.45487e-06	1.06957	0.665494	0.716952	0.93016	2.39119	0.0330356	0.983618	1	NA	NA
otu_1700	New.ReferenceOTU55937	Capnocytophaga	NA	0.195876	8.93878e-06	-0.2634	0.0730058	0.964155	1	0.931178	0.38142	0.826372	1	NA	NA
otu_1701	New.ReferenceOTU18585	Streptococcus	NA	0.371134	1.3578e-05	0.203236	2.25848	0.32328	0.677487	-0.0487715	7.94053	0.0188685	0.17629	0.0632946	0.505655
otu_1702	New.ReferenceOTU69000	Streptococcus	NA	0.185567	3.21794e-06	-0.889374	2.14699	0.341812	0.694432	0.653288	1.52809	0.465778	0.800728	0.797843	1
otu_1703	New.ReferenceOTU68667	Prevotella	NA	0.113402	2.05125e-06	-0.695864	4.67051	0.0967858	0.388773	-1.96788	3.04927	0.2177	0.571902	0.492379	1
otu_1704	New.ReferenceOTU16208	Streptococcus	NA	0.443299	1.701e-05	-0.293123	0.0201386	0.989981	1	0.901737	0.0404478	0.979979	1	0.492924	1
otu_1705	New.ReferenceOTU11259	Streptococcus	NA	0.113402	1.08069e-05	0.0328337	2.06387	0.356317	0.708888	-1.74737	2.70702	0.258332	0.612521	0.157776	0.729738
otu_1706	New.ReferenceOTU89595	Streptococcus	NA	0.247423	8.51229e-06	0.412296	0.302986	0.859424	0.983475	-0.947501	4.21642	0.121455	0.426686	0.0852483	0.583697
otu_1707	New.ReferenceOTU34083	Neisseria	NA	0.175258	5.04264e-06	0.0596474	1.01256	0.602732	0.871976	0.765292	1.04143	0.594097	0.884723	0.592441	1
otu_1708	New.ReferenceOTU34087	NA	NA	0.237113	3.45858e-06	-0.470044	9.50277	0.00863972	0.136086	0.29976	0.291094	0.864549	1	1	1
otu_1709	New.ReferenceOTU10120	Actinomyces	NA	0.319588	1.36629e-05	0.212633	0.713379	0.69999	0.919911	1.74493	1.28183	0.526811	0.84296	0.450617	1
otu_1710	New.ReferenceOTU49729	NA	NA	0.175258	2.44832e-06	0.0897476	4.1635	0.124712	0.434352	-0.0718557	4.76515	0.0923125	0.372453	0.179329	0.755338
otu_1711	New.ReferenceOTU36014	Selenomonas	NA	0.206186	5.86288e-06	-0.50028	1.36532	0.505272	0.815726	-0.461566	2.46845	0.29106	0.648976	0.564075	1
otu_1712	New.ReferenceOTU10083	Schwartzia	NA	0.247423	4.42856e-05	3.23722	1.49614	0.473278	0.788455	2.35124	1.38163	0.501168	0.827273	NA	NA
otu_1713	New.ReferenceOTU74794	Capnocytophaga	NA	0.206186	4.10821e-06	-0.375938	0.611105	0.736716	0.94253	-0.0741221	0.871938	0.646638	0.916902	0.535441	1
otu_1714	New.ReferenceOTU10088	Actinomyces	NA	0.443299	2.13159e-05	0.0935076	1.51534	0.468758	0.785052	0.870032	0.14586	0.929666	1	0.448376	1
otu_1715	New.ReferenceOTU71313	Leptotrichia	NA	0.164948	4.14775e-06	-0.100053	4.73542	0.0936949	0.384195	-1.76589	11.2925	0.00353066	0.0730971	0.0704092	0.529612
otu_1716	New.ReferenceOTU86250	Actinomyces	NA	0.103093	1.88446e-06	2.41567	0.0133744	0.993335	1	-0.242465	3.62742	0.163048	0.489746	1	1
otu_1717	New.ReferenceOTU29755	Actinomyces	NA	0.247423	6.00149e-06	0.820666	1.38461	0.500421	0.811041	-0.340147	1.06646	0.586706	0.881949	0.224995	0.815788
otu_1718	New.ReferenceOTU21587	NA	NA	0.247423	1.69794e-05	1.08337	6.07888	0.0478617	0.285497	-0.770495	7.31437	0.025805	0.198615	0.0270252	0.36955
otu_1719	New.ReferenceOTU11525	NA	NA	0.917526	3.5145e-05	-0.3728	1.73916	0.419127	0.748231	-0.247666	2.25348	0.324089	0.681374	0.623217	1
otu_1720	New.ReferenceOTU35930	Streptococcus	NA	0.123711	3.79304e-06	0.400484	0.202223	0.903832	1	-0.114656	2.28394	0.319189	0.675969	NA	NA
otu_1721	New.ReferenceOTU184	Selenomonas	NA	0.185567	2.3891e-06	-0.55418	4.4919	0.105827	0.410981	-0.733017	1.93398	0.380225	0.729507	0.480213	1
otu_1722	New.ReferenceOTU24703	NA	NA	0.670103	1.2857e-05	0.0184516	0.0646926	0.968171	1	-0.291727	12.5717	0.00186243	0.0501253	0.468477	1
otu_1723	New.ReferenceOTU32624	NA	NA	0.453608	7.29617e-06	-0.221283	3.77149	0.151716	0.473426	0.297728	4.8073	0.0903876	0.37241	0.0338294	0.394458
otu_1724	New.ReferenceOTU83128	Selenomonas	NA	0.123711	5.98388e-06	2.93781	7.38139	0.0249547	0.217107	-3.43562	24.5703	4.6198e-06	0.00103129	0.0446456	0.437114
otu_1725	New.ReferenceOTU5506	Capnocytophaga	NA	0.14433	2.63801e-06	-0.799286	5.57122	0.0616914	0.322562	0.481752	4.86256	0.0879244	0.367618	0.921666	1
otu_1726	New.ReferenceOTU26910	Streptococcus	NA	0.185567	4.24634e-06	0.308889	4.89801	0.0863794	0.367598	0.711292	4.39684	0.110978	0.407422	0.643057	1
otu_1727	New.ReferenceOTU60034	NA	NA	0.783505	2.06341e-05	0.064389	0.0279112	0.986141	1	0.329471	0.0567687	0.972015	1	0.539976	1
otu_1728	New.ReferenceOTU42251	Selenomonas	NA	0.134021	2.32136e-06	0.519522	0.56551	0.753705	0.954051	-0.817976	2.24317	0.325763	0.682775	0.0829119	0.575892
otu_1729	New.ReferenceOTU34718	TG5	NA	0.134021	4.39101e-06	1.1736	0.647032	0.7236	0.932392	2.5454	1.92816	0.381334	0.730761	NA	NA
otu_1730	New.ReferenceOTU15425	NA	NA	0.43299	6.70722e-06	-0.27723	2.00878	0.366267	0.716059	-0.411259	0.0817946	0.959928	1	0.235603	0.826561
otu_1731	New.ReferenceOTU13211	Capnocytophaga	NA	0.28866	1.19202e-05	-0.574072	0.581066	0.747865	0.948994	0.329486	0.88196	0.643406	0.915966	0.676109	1
otu_1732	New.ReferenceOTU65879	Atopobium	NA	0.113402	3.29045e-05	3.5681	8.49535	0.0142974	0.166871	4.50527	4.84351	0.0887656	0.369236	0.999999	1
otu_1733	New.ReferenceOTU13283	Streptococcus	NA	0.329897	1.1635e-05	0.107943	0.253505	0.880952	0.991219	-0.309101	3.76613	0.152123	0.47556	0.665594	1
otu_1734	New.ReferenceOTU14480	TG5	NA	0.206186	9.4305e-06	1.53077	2.18058	0.336119	0.68979	4.10641	1.77226	0.412248	0.754342	NA	NA
otu_1735	New.ReferenceOTU13134	Corynebacterium	NA	0.597938	6.49246e-05	-0.490572	5.49076	0.0642239	0.325997	0.621736	2.38646	0.30324	0.658315	0.091294	0.599118
otu_1736	New.ReferenceOTU13130	NA	NA	0.515464	8.82108e-06	0.220253	1.51671	0.468437	0.784877	0.0275499	2.62098	0.269688	0.626294	0.94215	1
otu_1737	New.ReferenceOTU64589	NA	NA	0.391753	5.80987e-06	-0.552679	3.82815	0.147478	0.464218	-0.445332	5.08453	0.0786878	0.348732	0.0477201	0.441994
otu_1738	New.ReferenceOTU15991	Fusobacterium	NA	0.113402	1.46469e-06	1.13649	1.61314	0.446387	0.767078	Inf	1.7053e-13	1	1	NA	NA
otu_1739	New.ReferenceOTU52572	Leptotrichia	NA	0.123711	3.32435e-06	1.52266	0.445855	0.800173	0.965438	-2.08187	1.42018	0.491599	0.819466	0.777086	1
otu_1740	New.ReferenceOTU19072	Streptococcus	NA	0.195876	7.23828e-06	1.44412	12.9643	0.00153051	0.0561512	-0.166315	6.51271	0.0385285	0.250242	0.00680847	0.184415
otu_1741	New.ReferenceOTU56398	Streptococcus	NA	0.371134	1.47961e-05	0.543832	1.8481	0.396908	0.738244	-0.673397	7.05224	0.0294189	0.215033	0.251974	0.85486
otu_1742	New.ReferenceOTU50535	NA	NA	0.42268	6.41014e-06	-0.355725	6.93719	0.0311608	0.237095	-0.105423	8.39232	0.0150533	0.157717	0.0956038	0.608061
otu_1743	New.ReferenceOTU74962	Fusobacterium	NA	0.123711	1.3063e-06	0.925939	1.58198	0.453395	0.772107	-0.834437	3.38164	0.184368	0.522582	1	1
otu_1744	New.ReferenceOTU51795	Fusobacterium	NA	0.113402	1.71356e-06	-0.407049	0.779236	0.677316	0.909351	-0.591688	0.534806	0.765364	0.982716	0.922803	1
otu_1745	New.ReferenceOTU10345	Leptotrichia	NA	0.113402	4.79519e-06	2.33014	2.08315	0.352898	0.705118	-2.10656	1.96309	0.374731	0.725012	0.1139	0.644516
otu_1746	New.ReferenceOTU46138	NA	NA	0.216495	3.502e-06	-0.1957	1.70939	0.425412	0.752011	-1.23772	4.19752	0.122608	0.428812	0.175217	0.749773
otu_1747	New.ReferenceOTU46133	NA	NA	0.85567	2.98201e-05	0.0666846	0.153838	0.925965	1	0.165204	1.05549	0.589932	0.883141	0.952428	1
otu_1748	New.ReferenceOTU6097	NA	NA	0.412371	5.13509e-06	0.262019	1.21044	0.545953	0.841608	0.303268	11.5064	0.00317266	0.0690242	0.56095	1
otu_1749	New.ReferenceOTU26622	NA	NA	0.979381	7.31727e-05	-0.0184423	1.0095	0.603658	0.871976	-0.127834	1.2126	0.545366	0.853514	0.916716	1
otu_1750	New.ReferenceOTU82437	Actinomyces	NA	0.164948	3.91322e-06	-0.218554	1.76769	0.41319	0.74552	1.44016	2.87848	0.237108	0.588282	0.769562	1
otu_1751	New.ReferenceOTU42726	NA	NA	0.154639	1.81797e-06	1.07479	1.54411	0.462064	0.778902	1.45525	0.738883	0.69112	0.944422	NA	NA
otu_1752	New.ReferenceOTU44760	NA	NA	0.206186	2.67917e-06	-0.102405	0.679033	0.712115	0.926369	-0.421965	2.88448	0.236397	0.588282	0.832235	1
otu_1753	New.ReferenceOTU44766	Leptotrichia	NA	0.113402	6.64495e-06	1.63763	9.68545	0.00788554	0.130237	3.4271	0.919775	0.631355	0.909965	1	1
otu_1754	New.ReferenceOTU83743	Fusobacterium	NA	0.371134	1.4425e-05	1.10235	0.0836962	0.959015	1	0.746239	0.336384	0.845192	1	0.853526	1
otu_1755	New.ReferenceOTU61776	Parvimonas	NA	0.134021	4.07283e-06	2.65746	0.00617946	0.996915	1	Inf	0	1	1	1	1
otu_1756	New.ReferenceOTU23559	Campylobacter	NA	0.123711	0.000390912	-4.46033	1.60977	0.447138	0.767102	4.72604	1.80771	0.405006	0.748887	0.207007	0.789257
otu_1757	New.ReferenceOTU70984	Actinomyces	NA	0.278351	6.81733e-06	-0.962659	8.4776	0.0144249	0.166871	2.09778	4.08324	0.129818	0.440384	0.272474	0.882237
otu_1758	New.ReferenceOTU60913	Selenomonas	NA	0.340206	9.9828e-06	-0.265674	0.45848	0.795138	0.963449	-0.237521	0.292714	0.863849	1	0.97105	1
otu_1759	New.ReferenceOTU60919	NA	NA	0.412371	6.70324e-06	0.516311	1.81307	0.403921	0.740966	0.0490408	0.255645	0.88001	1	0.563698	1
otu_1760	New.ReferenceOTU24673	Streptococcus	NA	0.226804	8.59091e-06	0.644589	2.54044	0.28077	0.636306	-0.70134	6.17088	0.04571	0.271872	0.0105434	0.240133
otu_1761	New.ReferenceOTU53794	NA	NA	0.134021	1.4826e-06	0.369922	2.0981	0.35027	0.702954	0.304109	2.81156	0.245176	0.597739	0.0474735	0.441164
otu_1762	New.ReferenceOTU22639	Fusobacterium	NA	0.14433	2.35353e-06	0.508325	0.60782	0.737927	0.942681	0.0111477	0.463922	0.792977	0.997324	0.742047	1
otu_1763	New.ReferenceOTU22632	Leptotrichia	NA	0.164948	4.72927e-06	-0.518667	4.21715	0.121411	0.431206	0.0807561	4.22145	0.12115	0.426686	1	1
otu_1764	New.ReferenceOTU144	NA	NA	0.845361	2.62047e-05	0.0202882	0.425073	0.808531	0.966678	-0.415217	2.31729	0.313911	0.668518	0.778402	1
otu_1765	New.ReferenceOTU20704	NA	NA	0.896907	2.98144e-05	-0.0724358	1.18871	0.551919	0.845761	0.16318	0.054247	0.973241	1	0.683659	1
otu_1766	New.ReferenceOTU38595	Streptococcus	NA	0.113402	1.45351e-06	0.479903	1.85325	0.395888	0.737185	0.450545	0.492983	0.781538	0.990193	NA	NA
otu_1767	New.ReferenceOTU64118	Actinomyces	NA	0.206186	5.81636e-06	-1.00575	0.196836	0.90627	1	1.57905	0.638067	0.726851	0.961085	0.999999	1
otu_1768	New.ReferenceOTU28394	Capnocytophaga	NA	0.14433	1.9054e-06	-0.441666	2.4319	0.296429	0.650991	0.566523	2.88214	0.236674	0.588282	0.87464	1
otu_1769	New.ReferenceOTU41617	NA	NA	0.164948	2.07602e-06	0.797342	6.57148	0.0374129	0.261387	-0.404552	1.16812	0.55763	0.860368	NA	NA
otu_1770	New.ReferenceOTU38337	NA	NA	0.412371	5.33173e-06	0.247295	0.319104	0.852525	0.979554	0.281054	0.366544	0.832542	1	0.339605	0.932357
otu_1771	New.ReferenceOTU22095	Streptococcus	NA	0.298969	1.14296e-05	-0.164419	1.71977	0.423211	0.750492	0.0614402	1.69673	0.428113	0.771212	0.0453335	0.438369
otu_1772	New.ReferenceOTU22099	NA	NA	0.268041	7.79036e-05	3.75069	2.00669	0.366652	0.716059	4.0482	2.85237	0.240223	0.59198	0.759956	1
otu_1773	New.ReferenceOTU20936	Gemella	NA	0.371134	2.67643e-05	-0.596574	7.1292	0.0283083	0.233305	-0.757382	12.0735	0.00238936	0.0588506	0.00666655	0.183356
otu_1774	New.ReferenceOTU54320	NA	NA	0.195876	4.3786e-06	-0.661546	0.190262	0.909254	1	0.372175	0.298574	0.861322	1	0.645659	1
otu_1775	New.ReferenceOTU3864	Actinomyces	NA	0.123711	2.87849e-06	-2.03239	10.9433	0.00420419	0.0958326	-2.45016	16.9864	0.000204856	0.0132149	0.0442167	0.434094
otu_1776	New.ReferenceOTU1424	Capnocytophaga	NA	0.525773	5.10406e-05	-0.515011	2.0878	0.352079	0.703924	-0.120996	9.88691	0.00712992	0.102028	0.225643	0.816479
otu_1777	New.ReferenceOTU26096	NA	NA	0.680412	1.27286e-05	0.0479213	2.29765	0.317009	0.668719	0.313145	2.23063	0.327811	0.683894	0.0872462	0.589543
otu_1778	New.ReferenceOTU1421	Filifactor	NA	0.103093	2.38984e-06	2.42656	0.0483508	0.976114	1	0.965897	0.0306314	0.984801	1	NA	NA
otu_1779	New.ReferenceOTU10943	NA	NA	0.85567	2.81998e-05	0.150475	5.20942	0.0739245	0.348837	0.0862091	5.28036	0.0713484	0.336771	0.00410879	0.154174
otu_1780	New.ReferenceOTU15652	Leptotrichia	NA	0.123711	6.50161e-06	-1.15137	3.16226	0.205742	0.557696	1.94993	4.76171	0.0924717	0.372453	0.671517	1
otu_1781	New.ReferenceOTU36503	Leptotrichia	NA	0.123711	4.21096e-06	-0.557596	2.40803	0.299987	0.654374	-0.357476	0.179928	0.913964	1	0.886118	1
otu_1782	New.ReferenceOTU27282	NA	NA	0.742268	1.70379e-05	0.24293	0.134971	0.934741	1	-0.537979	4.48023	0.106446	0.400117	0.848172	1
otu_1783	New.ReferenceOTU39859	Streptococcus	NA	0.319588	8.26379e-06	-0.317371	4.08132	0.129943	0.43898	-1.07403	4.90331	0.0861511	0.363612	0.245571	0.84266
otu_1784	New.ReferenceOTU22220	Streptococcus	NA	0.195876	5.26798e-06	-1.02076	1.81259	0.404018	0.740966	2.345	3.43062	0.179908	0.515254	0.396717	0.971782
otu_1785	New.ReferenceOTU48986	NA	NA	0.391753	5.74349e-06	-0.557984	1.29693	0.522846	0.828911	0.592154	3.40522	0.182208	0.518915	0.973921	1
otu_1786	New.ReferenceOTU68176	Fusobacterium	NA	0.113402	3.44096e-06	-0.813844	0.47071	0.79029	0.961513	0.688634	9.14584	0.0103278	0.127964	0.614894	1
otu_1787	New.ReferenceOTU27494	Selenomonas	NA	0.113402	2.03995e-06	-1.69096	7.46438	0.0239404	0.213819	-0.397019	0.0112923	0.99437	1	1	1
otu_1788	New.ReferenceOTU11543	Selenomonas	NA	0.237113	3.86661e-06	1.23841	4.01813	0.134114	0.445428	-0.518721	1.13805	0.566078	0.866481	0.765063	1
otu_1789	New.ReferenceOTU55516	Lautropia	NA	0.154639	3.56203e-06	0.159973	0.540731	0.7631	0.955983	2.22757	1.40006	0.496571	0.822311	0.999999	1
otu_1790	New.ReferenceOTU79353	Selenomonas	NA	0.14433	2.93637e-06	0.720846	0.0345798	0.982859	1	1.15978	0.0506722	0.974982	1	1	1
otu_1791	New.ReferenceOTU36476	NA	NA	0.628866	1.37909e-05	0.133604	2.79311	0.247447	0.601048	-0.114907	4.57501	0.101519	0.391335	0.0273394	0.36955
otu_1792	New.ReferenceOTU87464	Selenomonas	NA	0.123711	5.00768e-06	0.473068	0.452476	0.797528	0.963721	-1.85577	4.84641	0.0886373	0.36908	0.964929	1
otu_1793	New.ReferenceOTU46306	Prevotella	NA	0.103093	2.08501e-06	-1.17061	5.53268	0.0628919	0.324268	Inf	NA	NA	NA	NA	NA
otu_1794	New.ReferenceOTU28803	Actinomyces	NA	0.175258	8.27019e-06	-0.950379	1.94178	0.378747	0.722444	-0.796837	2.87311	0.237745	0.588427	0.361028	0.948684
otu_1795	New.ReferenceOTU372	Leptotrichia	NA	0.154639	6.32627e-06	-0.560298	2.94834	0.228968	0.582142	Inf	3.12639e-13	1	1	1	1
otu_1796	New.ReferenceOTU7309	Actinomyces	NA	0.226804	4.01835e-06	0.538214	5.58491	0.0612706	0.321169	0.112033	5.38865	0.0675879	0.325062	0.0210013	0.321989
otu_1797	New.ReferenceOTU1228	Prevotella	NA	0.154639	5.22013e-06	0.93746	1.33698	0.512481	0.821023	0.54307	6.41187	0.040521	0.256907	NA	NA
otu_1798	New.ReferenceOTU29863	Prevotella	NA	0.257732	1.109e-05	1.46201	3.75605	0.152892	0.475588	-0.187762	0.601644	0.74021	0.967587	0.675139	1
otu_1799	New.ReferenceOTU44532	Actinomyces	NA	0.103093	1.83422e-06	-1.08262	0.543129	0.762186	0.955983	-0.564972	0.635387	0.727826	0.961085	0.498445	1
otu_1800	New.ReferenceOTU20929	Fusobacterium	NA	0.278351	1.08485e-05	0.896667	0.501124	0.778363	0.95956	-1.69025	1.21905	0.543608	0.852956	0.326189	0.923946
otu_1801	New.ReferenceOTU23748	Actinomyces	NA	0.412371	1.25562e-05	-0.125698	0.7043	0.703174	0.921297	-0.772574	0.0820101	0.959824	1	0.627302	1
otu_1802	New.ReferenceOTU13418	TG5	NA	0.247423	2.37749e-05	1.17991	10.5046	0.00523534	0.10629	0.467168	8.11703	0.0172746	0.170683	0.00556119	0.166941
otu_1803	New.ReferenceOTU54480	Capnocytophaga	NA	0.103093	1.47344e-06	-1.22656	15.6169	0.000406291	0.0270892	-1.64392	7.95616	0.0187215	0.17629	0.073122	0.53767
otu_1804	New.ReferenceOTU11835	Leptotrichia	NA	0.268041	3.3817e-05	-0.0243482	0.816737	0.664734	0.90265	-0.359315	0.623683	0.732097	0.962551	0.283984	0.891326
otu_1805	New.ReferenceOTU41351	Leptotrichia	NA	0.175258	8.61592e-06	0.219504	0.813558	0.665791	0.903496	-1.2311	4.05913	0.131393	0.443	0.901946	1
otu_1806	New.ReferenceOTU13991	Actinomyces	NA	0.319588	5.81034e-05	-1.21593	11.9587	0.00253051	0.0717432	-1.24813	0.624063	0.731959	0.962551	0.820875	1
otu_1807	New.ReferenceOTU42361	Prevotella	NA	0.103093	1.83027e-06	0.423024	5.66932	0.0587383	0.315851	0.418773	2.77755	0.24938	0.600404	1	1
otu_1808	New.ReferenceOTU13997	Selenomonas	NA	0.103093	2.29799e-06	1.43581	0.152776	0.926457	1	0.126221	2.26683	0.321932	0.679654	0.999998	1
otu_1809	New.ReferenceOTU27626	Prevotella	NA	0.113402	2.33129e-06	-1.86818	3.30177	0.19188	0.532848	0.484135	1.2866	0.525554	0.84296	NA	NA
otu_1810	New.ReferenceOTU69073	NA	NA	0.103093	2.26319e-06	2.02739	20.1142	4.28812e-05	0.00815851	1.26525	19.819	4.97011e-05	0.00517461	0.999999	1
otu_1811	New.ReferenceOTU44809	Corynebacterium	NA	0.113402	1.80987e-06	-1.71816	2.48345	0.288886	0.643653	0.0497458	8.78458	0.0123724	0.14244	NA	NA
otu_1812	New.ReferenceOTU5058	Selenomonas	NA	0.113402	1.76298e-06	-0.302869	1.11996	0.57122	0.852029	Inf	5.40012e-13	1	1	1	1
otu_1813	New.ReferenceOTU44807	Actinomyces	NA	0.134021	3.22824e-06	-0.193508	5.93213	0.0515056	0.29527	1.27296	2.3807	0.304114	0.659509	0.168496	0.743077
otu_1814	New.ReferenceOTU10400	NA	NA	0.958763	3.45476e-05	-0.15175	1.67865	0.432002	0.756135	0.162157	0.986103	0.61076	0.893262	0.750836	1
otu_1815	New.ReferenceOTU29272	NA	NA	0.969072	5.54545e-05	0.0816445	0.289636	0.86518	0.986002	-0.141946	0.106624	0.948084	1	0.624153	1
otu_1816	New.ReferenceOTU78296	Capnocytophaga	NA	0.268041	7.12434e-06	-0.0176197	1.50871	0.470315	0.786371	0.521925	3.66686	0.159864	0.486317	0.236069	0.826963
otu_1817	New.ReferenceOTU72865	NA	NA	0.206186	2.4745e-06	-0.566763	3.14295	0.207739	0.558759	-0.589164	2.42369	0.297647	0.654566	0.869743	1
otu_1818	New.ReferenceOTU26233	Capnocytophaga	NA	0.381443	1.5968e-05	0.332734	2.56722	0.277036	0.632486	0.83382	0.156697	0.924642	1	0.705803	1
otu_1819	New.ReferenceOTU26231	Campylobacter	NA	0.103093	2.15982e-06	-0.336973	0.325259	0.849906	0.978646	1.44944	0.186848	0.910807	1	0.999999	1
otu_1820	New.ReferenceOTU14776	Streptococcus	NA	0.103093	2.04779e-06	0.0622407	5.52334	0.0631863	0.324268	-0.350972	2.42015	0.298174	0.655017	1	1
otu_1821	New.ReferenceOTU37884	Prevotella	NA	0.113402	1.31338e-06	0.509241	2.23121	0.327717	0.680672	-0.769868	1.29758	0.522678	0.841723	0.000114101	0.0241826
otu_1822	New.ReferenceOTU19067	NA	NA	0.639175	1.27259e-05	0.21347	0.593852	0.743099	0.945804	-0.0396165	0.987384	0.610369	0.893262	0.375295	0.956344
otu_1823	New.ReferenceOTU40202	NA	NA	0.587629	1.09167e-05	-0.258502	2.58395	0.274727	0.629578	0.033812	5.52225	0.0632207	0.315378	0.0927241	0.600872
otu_1824	New.ReferenceOTU49978	Streptococcus	NA	0.123711	2.71081e-06	-1.90624	2.77718	0.249427	0.603544	1.50244	0.770165	0.680394	0.936184	1	1
otu_1825	New.ReferenceOTU17451	NA	NA	0.804124	2.17771e-05	0.000206742	5.13428	0.0767549	0.353379	0.011672	7.31117	0.0258464	0.198615	0.221269	0.808551
otu_1826	New.ReferenceOTU18339	Prevotella	NA	0.123711	3.19577e-06	2.21906	2.73525	0.254711	0.609713	-0.912142	2.5869	0.274322	0.631283	0.944109	1
otu_1827	New.ReferenceOTU18330	Capnocytophaga	NA	0.515464	5.41606e-05	-0.311782	1.19069	0.551373	0.845761	0.240893	2.67925	0.261944	0.61856	0.338948	0.932357
otu_1828	New.ReferenceOTU67739	Corynebacterium	NA	0.278351	3.87045e-06	-0.773956	1.52506	0.466485	0.78313	0.348006	0.550483	0.759389	0.978875	NA	NA
otu_1829	New.ReferenceOTU16324	Streptococcus	NA	0.453608	4.0921e-05	-1.33163	6.9675	0.0306921	0.236871	-1.10386	6.17517	0.045612	0.271872	0.0109064	0.240133
otu_1830	New.ReferenceOTU3553	TG5	NA	0.134021	2.7485e-06	2.4229	0.581012	0.747885	0.948994	2.56969	0.0286213	0.985791	1	0.999999	1
otu_1831	New.ReferenceOTU22250	NA	NA	0.969072	3.98875e-05	-0.234498	4.77195	0.0919993	0.381756	-0.286038	3.43632	0.179396	0.514384	0.811131	1
otu_1832	New.ReferenceOTU41695	TG5	NA	0.226804	9.31297e-06	0.556045	0.137054	0.933768	1	1.48176	0.361701	0.83456	1	0.159382	0.732264
otu_1833	New.ReferenceOTU349	Selenomonas	NA	0.309278	2.68767e-05	1.69646	9.83159	0.00732988	0.130104	-2.55895	23.4752	7.98795e-06	0.00148218	0.00244466	0.129545
otu_1834	New.ReferenceOTU51717	Actinomyces	NA	0.175258	4.66774e-06	-1.29671	3.9516	0.13865	0.451182	-0.984777	5.0608	0.0796273	0.349346	0.476029	1
otu_1835	New.ReferenceOTU51454	Streptococcus	NA	0.278351	8.01704e-06	-0.598447	1.6681	0.434287	0.757863	1.00389	1.41843	0.492031	0.81985	0.436127	0.999323
otu_1836	New.ReferenceOTU18567	Prevotella	NA	0.123711	2.95101e-06	2.28029	0.820519	0.663478	0.90265	0.0691269	1.40965	0.494195	0.821434	0.00394562	0.151235
otu_1837	New.ReferenceOTU10934	NA	NA	0.237113	7.17787e-06	0.354206	5.98768	0.0500946	0.293653	0.85263	5.54339	0.0625558	0.313087	0.0590016	0.489919
otu_1838	New.ReferenceOTU10933	NA	NA	0.927835	5.18498e-05	0.0570627	0.188973	0.90984	1	-0.290993	4.00368	0.135086	0.44908	0.462458	1
otu_1839	New.ReferenceOTU10939	Prevotella	NA	0.195876	1.00838e-05	-0.123642	9.1809	0.0101483	0.146753	-2.1455	12.9858	0.00151413	0.0424918	0.0113083	0.240133
otu_1840	New.ReferenceOTU82928	Treponema	NA	0.164948	4.2741e-06	1.65353	0.285795	0.866843	0.986835	2.76976	1.69258	0.429004	0.77179	1	1
otu_1841	New.ReferenceOTU12300	Prevotella	NA	0.381443	2.02603e-05	0.712501	4.93284	0.0848884	0.365254	-0.778857	10.6934	0.00476375	0.084513	0.26054	0.869995
otu_1842	New.ReferenceOTU89293	Capnocytophaga	NA	0.247423	1.63796e-05	-0.340928	1.52442	0.466633	0.78313	0.881821	1.71187	0.424887	0.767099	0.648403	1
otu_1843	New.ReferenceOTU30963	Capnocytophaga	NA	0.453608	3.02742e-05	-0.213481	2.4187	0.298391	0.653289	0.285201	2.73567	0.254658	0.608205	0.100342	0.612119
otu_1844	New.ReferenceOTU87193	NA	NA	0.340206	4.46114e-06	-0.0158482	0.5678	0.752842	0.953249	1.20309	0.425048	0.808541	1	0.184828	0.766506
otu_1845	New.ReferenceOTU13370	Streptococcus	NA	0.484536	3.80824e-05	0.0613505	0.0229632	0.988584	1	-0.37107	3.2393	0.197968	0.543977	0.530595	1
otu_1846	New.ReferenceOTU2937	NA	NA	0.391753	7.22559e-06	-0.0364222	3.81862	0.148183	0.46441	-0.615928	0.0846804	0.958544	1	0.958759	1
otu_1847	New.ReferenceOTU35298	Streptococcus	NA	0.175258	3.64411e-06	-0.246798	2.64383	0.266624	0.625176	1.95343	0.626782	0.730964	0.962519	0.844874	1
otu_1848	New.ReferenceOTU28313	Actinomyces	NA	0.164948	3.66225e-06	-1.4647	2.7349	0.254755	0.609713	-0.652563	2.42177	0.297934	0.654842	0.399869	0.971782
otu_1849	New.ReferenceOTU59813	Veillonella	NA	0.14433	3.69264e-06	-0.378808	0.939374	0.625198	0.884817	Inf	NA	NA	NA	1	1
otu_1850	New.ReferenceOTU42440	Streptococcus	NA	0.103093	2.36975e-06	2.22545	5.7778	0.0556373	0.307929	0.0504648	0.451648	0.797858	0.999334	1	1
otu_1851	New.ReferenceOTU1718	Streptococcus	NA	0.134021	5.04097e-06	-0.177432	1.44422	0.485726	0.800141	Inf	NA	NA	NA	1	1
otu_1852	New.ReferenceOTU34980	Capnocytophaga	NA	0.309278	1.17655e-05	-0.564563	1.77835	0.410995	0.745139	0.490637	2.6552	0.265113	0.621453	0.622073	1
otu_1853	New.ReferenceOTU36581	NA	NA	0.185567	2.83796e-06	-2.0827	2.08831	0.351988	0.703924	0.776848	0.689826	0.708282	0.952982	0.804964	1
otu_1854	New.ReferenceOTU22908	NA	NA	0.123711	2.28957e-06	-0.672829	4.9909	0.0824593	0.360257	-1.66863	11.0412	0.00400339	0.0763839	0.160985	0.734214
otu_1855	New.ReferenceOTU76236	Streptococcus	NA	0.14433	2.8234e-06	-1.33027	NA	NA	NA	1.40472	0.00545619	0.997276	1	NA	NA
otu_1856	New.ReferenceOTU20502	Streptococcus	NA	0.164948	3.16169e-06	0.408172	2.80699	0.245737	0.599237	-0.156214	3.34793	0.187502	0.52698	0.433339	0.99574
otu_1857	New.ReferenceOTU2926	NA	NA	0.773196	1.89635e-05	0.00463678	0.155364	0.925259	1	-0.068201	0.206059	0.9021	1	0.776215	1
otu_1858	New.ReferenceOTU57996	Capnocytophaga	NA	0.268041	8.3015e-06	-0.198946	7.01523	0.0299683	0.236675	0.665171	7.57446	0.0226583	0.188804	0.00498701	0.160236
otu_1859	New.ReferenceOTU79783	NA	NA	0.175258	1.90331e-06	0.138834	1.12923	0.56858	0.851539	-0.447547	9.80463	0.00742938	0.10594	1	1
otu_1860	New.ReferenceOTU19296	Selenomonas	NA	0.309278	1.5721e-05	0.328059	10.3049	0.00578531	0.111993	-0.298113	5.73124	0.0569477	0.300044	0.0559609	0.483518
otu_1861	New.ReferenceOTU28935	Capnocytophaga	NA	0.216495	4.87317e-06	0.0601191	1.79412	0.407767	0.743008	1.11467	1.99205	0.369345	0.720449	1	1
otu_1862	New.ReferenceOTU56643	NA	NA	0.927835	3.94114e-05	0.130039	2.86055	0.239243	0.59199	-0.262697	2.91091	0.233294	0.586336	0.126247	0.674853
otu_1863	New.ReferenceOTU51033	Actinomyces	NA	0.164948	1.41767e-05	-1.14671	11.1817	0.00373182	0.0914112	-1.29541	1.0441	0.593304	0.884431	0.210367	0.794501
otu_1864	New.ReferenceOTU48293	Actinomyces	NA	0.14433	4.64164e-06	-1.55984	2.10289	0.349433	0.702954	-1.71876	2.2963	0.317223	0.673913	0.847561	1
otu_1865	New.ReferenceOTU11327	NA	NA	0.814433	2.49167e-05	0.00659479	2.90686	0.233767	0.586142	-0.00966953	0.80511	0.668609	0.930558	0.125399	0.674853
otu_1866	New.ReferenceOTU40737	Prevotella	NA	0.175258	1.03563e-05	1.14823	5.286	0.0711475	0.343629	0.390763	5.02418	0.0810984	0.351392	0.138741	0.703671
otu_1867	New.ReferenceOTU48128	NA	NA	0.793814	1.95788e-05	-0.421912	12.3625	0.0020678	0.0645901	-0.326996	3.83283	0.147133	0.469248	0.140984	0.707474
otu_1868	New.ReferenceOTU46384	Treponema	NA	0.154639	4.27598e-06	1.94108	3.02371	0.220501	0.571774	Inf	NA	NA	NA	1	1
otu_1869	New.ReferenceOTU47037	Capnocytophaga	NA	0.381443	1.84903e-05	-0.610309	1.09714	0.577776	0.855865	-0.0813118	2.25689	0.323535	0.681162	0.568827	1
otu_1870	New.ReferenceOTU42603	NA	NA	0.14433	1.68589e-06	0.666805	2.14654	0.341888	0.694432	-0.715827	1.92038	0.382821	0.732264	0.41602	0.98237
otu_1871	New.ReferenceOTU71004	NA	NA	0.175258	2.02609e-06	-0.95458	0.81141	0.666507	0.903653	0.0532132	2.86822	0.238328	0.58884	0.13118	0.685561
otu_1872	New.ReferenceOTU45957	Actinomyces	NA	0.103093	1.75527e-06	-0.995163	6.57053	0.0374307	0.261387	-0.203953	2.49513	0.287204	0.644858	NA	NA
otu_1873	New.ReferenceOTU67686	NA	NA	0.164948	5.96036e-06	1.2178	2.89654	0.234976	0.587018	-2.28676	9.67931	0.00790979	0.110637	0.134351	0.692891
otu_1874	New.ReferenceOTU40129	Leptotrichia	NA	0.103093	1.22894e-06	1.13881	0.751222	0.68687	0.914151	-0.205722	2.36122	0.307091	0.661727	0.296787	0.901187
otu_1875	New.ReferenceOTU80781	NA	NA	0.113402	1.15673e-06	0.37473	1.84192	0.398136	0.738432	Inf	NA	NA	NA	1	1
otu_1876	New.ReferenceOTU2746	NA	NA	0.195876	2.6856e-06	0.590653	0.759831	0.683919	0.912038	-0.859959	4.67309	0.0966611	0.38119	0.0722399	0.535863
otu_1877	New.ReferenceOTU24533	Selenomonas	NA	0.103093	3.34986e-06	1.09605	29.3229	4.29156e-07	0.000446537	-2.87972	30.3879	2.51971e-07	0.000128001	0.00852966	0.213245
otu_1878	New.ReferenceOTU32539	Corynebacterium	NA	0.226804	8.42053e-06	0.466941	0.82962	0.660466	0.902449	Inf	7.95808e-13	1	1	1	1
otu_1879	New.ReferenceOTU35629	NA	NA	0.917526	3.42717e-05	-0.303833	8.18918	0.0166626	0.181544	0.608938	2.78228	0.248791	0.600024	0.140663	0.707474
otu_1880	New.ReferenceOTU38342	NA	NA	0.443299	5.76402e-06	0.443011	3.03695	0.219045	0.570148	-0.133624	4.65495	0.0975419	0.383747	0.872861	1
otu_1881	New.ReferenceOTU48726	Capnocytophaga	NA	0.350515	1.62401e-05	-0.174982	0.789059	0.673997	0.906943	0.249573	0.450204	0.798435	0.999334	0.302044	0.903125
otu_1882	New.ReferenceOTU7623	Fusobacterium	NA	0.123711	2.54543e-06	1.15745	8.47636	0.0144339	0.166871	2.1613	0.502116	0.777977	0.989268	1	1
otu_1883	New.ReferenceOTU3908	NA	NA	0.175258	1.8992e-06	-1.09581	0.935285	0.626477	0.884817	-0.130789	2.91759	0.232516	0.584743	0.226033	0.816847
otu_1884	New.ReferenceOTU1506	Streptococcus	NA	0.226804	4.44478e-06	1.00117	1.89933	0.38687	0.727917	-0.353787	0.641704	0.725531	0.960442	0.445655	1
otu_1885	New.ReferenceOTU64906	NA	NA	0.257732	3.84508e-06	-1.20097	4.45829	0.107621	0.41131	0.452859	1.28034	0.527204	0.84296	0.779096	1
otu_1886	New.ReferenceOTU36621	Actinomyces	NA	0.319588	9.08447e-06	1.27973	4.53576	0.103531	0.404219	0.543717	5.85075	0.0536445	0.295408	0.0550043	0.482724
otu_1887	New.ReferenceOTU10196	Actinomyces	NA	0.257732	1.05993e-05	-0.534745	5.06175	0.0795895	0.357337	0.472943	0.441427	0.801947	1	0.456749	1
otu_1888	New.ReferenceOTU10195	NA	NA	0.14433	3.86205e-06	0.116967	2.05602	0.357718	0.709342	-0.285255	0.908627	0.634884	0.911404	0.999999	1
otu_1889	New.ReferenceOTU14642	Prevotella	NA	0.14433	3.21161e-06	1.03423	0.363464	0.833825	0.975374	-0.864114	0.360046	0.835251	1	0.0758601	0.54823
otu_1890	New.ReferenceOTU10199	Streptococcus	NA	0.402062	3.32027e-05	0.206316	1.21478	0.544771	0.841	-0.93182	4.71174	0.094811	0.379153	0.710616	1
otu_1891	New.ReferenceOTU67344	NA	NA	0.14433	8.92482e-06	-0.815749	3.39894	0.18278	0.519981	3.30534	0.623912	0.732014	0.962551	0.596602	1
otu_1892	New.ReferenceOTU8844	Prevotella	NA	0.123711	2.43339e-06	0.651855	0.533241	0.765964	0.95734	-0.797816	4.01041	0.134633	0.448481	0.507994	1
otu_1893	New.ReferenceOTU11421	Selenomonas	NA	0.463918	7.94132e-05	-0.43429	7.73592	0.020901	0.199198	0.715086	6.035	0.0489233	0.282193	0.0465231	0.438713
otu_1894	New.ReferenceOTU11424	NA	NA	0.958763	5.75986e-05	0.0338467	7.27489	0.0263195	0.227265	0.00833735	7.16676	0.0277816	0.207164	0.00940492	0.225906
otu_1895	New.ReferenceOTU12737	Prevotella	NA	0.412371	1.98393e-05	0.686786	0.810604	0.666775	0.903653	1.89279	0.0473164	0.976619	1	0.802005	1
otu_1896	New.ReferenceOTU12889	Actinomyces	NA	0.14433	1.43341e-05	-0.730028	1.721	0.422951	0.750492	-1.78426	3.65238	0.161026	0.48742	0.180413	0.757098
otu_1897	New.ReferenceOTU12882	Prevotella	NA	0.298969	5.20927e-06	0.328848	2.514	0.284506	0.640575	-0.102185	0.674479	0.713738	0.955218	0.0247236	0.353844
otu_1898	New.ReferenceOTU10487	Eikenella	NA	0.103093	1.46044e-06	0.64134	8.88761	0.0117512	0.154531	-1.14026	7.43569	0.0242862	0.19387	0.0027219	0.134099
otu_1899	New.ReferenceOTU10488	Streptococcus	NA	0.113402	1.56665e-06	-0.885782	8.81057	0.0122126	0.156428	-0.033335	5.19485	0.0744651	0.339556	NA	NA
otu_1900	New.ReferenceOTU18165	Actinomyces	NA	0.154639	4.6887e-06	-2.08285	13.2584	0.00132121	0.0513916	-1.6737	5.66566	0.058846	0.303106	0.503691	1
otu_1901	New.ReferenceOTU50132	NA	NA	0.556701	9.56938e-06	-0.315026	0.824094	0.662293	0.90265	-0.072131	8.06951	0.0176901	0.172428	0.955027	1
otu_1902	New.ReferenceOTU46487	Lautropia	NA	0.103093	5.1862e-06	0.444586	0.120261	0.941642	1	Inf	NA	NA	NA	NA	NA
otu_1903	New.ReferenceOTU40679	NA	NA	0.371134	5.03872e-06	0.758346	0.397715	0.819667	0.970265	1.39926	4.03246	0.133157	0.445757	NA	NA
otu_1904	New.ReferenceOTU61450	Fusobacterium	NA	0.14433	3.05817e-06	-0.484162	4.07664	0.130248	0.439199	1.16878	4.24212	0.119905	0.423937	0.685252	1
otu_1905	New.ReferenceOTU7029	Actinomyces	NA	0.154639	5.8679e-06	0.619105	0.650323	0.722411	0.931735	0.945075	0.0502575	0.975184	1	1	1
otu_1906	New.ReferenceOTU60594	Prevotella	NA	0.123711	4.38815e-06	1.15026	2.69598	0.259762	0.615678	1.65684	1.77609	0.41146	0.754251	NA	NA
otu_1907	New.ReferenceOTU27891	Capnocytophaga	NA	0.113402	1.12029e-06	0.387131	0.740711	0.690489	0.915936	-0.194995	6.69233	0.0352192	0.237759	1	1
otu_1908	New.ReferenceOTU10785	TG5	NA	0.103093	4.53464e-06	-0.904029	1.97659	0.372212	0.718861	Inf	7.95808e-13	1	1	1	1
otu_1909	New.ReferenceOTU1074	Campylobacter	NA	0.123711	5.09322e-06	-1.59868	6.31126	0.0426115	0.274982	0.509077	1.47165	0.479109	0.811968	1	1
otu_1910	New.ReferenceOTU34991	NA	NA	0.175258	2.15538e-06	-1.19692	0.800372	0.670195	0.905206	-0.0538513	0.549112	0.75991	0.979161	0.825947	1
otu_1911	New.ReferenceOTU30850	Streptococcus	NA	0.268041	6.28168e-06	-0.319673	3.99252	0.135842	0.447291	-0.171956	2.95362	0.228365	0.581097	0.0117192	0.241282
otu_1912	New.ReferenceOTU81736	Selenomonas	NA	0.154639	2.64034e-06	1.28702	1.39177	0.498633	0.809088	-1.94062	0.114421	0.944395	1	0.5664	1
otu_1913	New.ReferenceOTU11773	Selenomonas	NA	0.371134	3.12104e-05	-0.28169	2.7731	0.249936	0.603544	1.84092	1.54316	0.462281	0.799112	0.269874	0.878707
otu_1914	New.ReferenceOTU21826	NA	NA	0.103093	1.29563e-06	0.376095	5.32691	0.0697071	0.340917	0.0451978	1.79016	0.408574	0.752013	0.0136785	0.266397
otu_1915	New.ReferenceOTU25258	NA	NA	0.350515	5.35469e-06	0.688668	1.22988	0.540673	0.838719	-0.130524	2.79145	0.247653	0.598728	0.70148	1
otu_1916	New.ReferenceOTU36866	Corynebacterium	NA	0.175258	2.15612e-06	0.13885	2.71657	0.257101	0.611842	0.376574	4.05809	0.131461	0.443	1	1
otu_1917	New.ReferenceOTU40675	NA	NA	0.453608	7.90556e-06	-0.0448344	5.00511	0.0818754	0.359837	-0.644974	10.9564	0.00417683	0.0782242	0.732599	1
otu_1918	New.ReferenceOTU34293	NA	NA	0.845361	3.62772e-05	-0.224501	0.529491	0.767401	0.957698	-0.11517	0.236689	0.88839	1	0.47892	1
otu_1919	New.ReferenceOTU49440	Streptococcus	NA	0.123711	3.19223e-06	1.14517	3.45325	0.177883	0.514848	Inf	1.7053e-13	1	1	1	1
otu_1920	New.ReferenceOTU55617	Corynebacterium	NA	0.185567	3.48599e-06	-1.58595	9.36374	0.00926166	0.141657	1.25671	0.0103907	0.994818	1	NA	NA
otu_1921	New.ReferenceOTU1335	NA	NA	0.123711	2.48709e-06	0.83736	2.39548	0.301875	0.656772	-0.0305985	4.12777	0.12696	0.435752	0.789041	1
otu_1922	New.ReferenceOTU50446	Campylobacter	NA	0.134021	2.23638e-06	2.25463	0.158661	0.923735	1	1.2545	0.423542	0.80915	1	1	1
otu_1923	New.ReferenceOTU47512	NA	NA	0.762887	1.77329e-05	-0.268739	3.07231	0.215207	0.567495	-0.264408	2.68285	0.261472	0.617805	0.0894395	0.592372
otu_1924	New.ReferenceOTU13760	NA	NA	0.886598	3.53868e-05	0.0264349	1.17837	0.55478	0.847565	0.218654	1.13041	0.568243	0.868826	0.0881092	0.589543
otu_1925	New.ReferenceOTU17656	NA	NA	0.175258	1.55948e-05	0.889803	4.72812	0.0940376	0.384902	-0.38716	8.43222	0.014756	0.157203	0.0817415	0.571873
otu_1926	New.ReferenceOTU88077	NA	NA	0.195876	2.86986e-06	-1.346	6.05064	0.0485422	0.288696	0.384567	1.55839	0.458775	0.798095	0.59069	1
otu_1927	New.ReferenceOTU40980	Actinomyces	NA	0.123711	2.47906e-06	0.392979	0.203889	0.90308	1	-0.0223927	2.87707	0.237275	0.588338	1	1
otu_1928	New.ReferenceOTU12387	Streptococcus	NA	0.113402	2.19916e-06	-1.4415	0.922556	0.630477	0.886203	2.25367	0.0378937	0.981232	1	NA	NA
otu_1929	New.ReferenceOTU90277	Leptotrichia	NA	0.134021	5.81702e-06	0.755241	5.57404	0.0616045	0.322513	-1.02068	6.37724	0.0412287	0.259161	0.0352962	0.401174
otu_1930	New.ReferenceOTU90270	Capnocytophaga	NA	0.14433	4.36585e-06	-1.21005	13.8609	0.000977574	0.0410976	-0.964327	2.90142	0.234404	0.587673	0.840686	1
otu_1931	New.ReferenceOTU12963	NA	NA	0.85567	3.20667e-05	-0.0937579	1.81051	0.404438	0.741203	0.438546	1.55297	0.460019	0.798095	0.268997	0.878707
otu_1932	New.ReferenceOTU27703	Corynebacterium	NA	0.195876	2.75417e-06	-0.564936	1.124	0.570068	0.851849	-0.824565	13.7627	0.00102677	0.0339574	0.164887	0.74027
otu_1933	New.ReferenceOTU27705	Actinomyces	NA	0.164948	4.68448e-06	-1.7888	3.30747	0.191334	0.532423	-1.09263	3.69787	0.157404	0.483882	0.806598	1
otu_1934	New.ReferenceOTU82197	Streptococcus	NA	0.123711	2.38644e-06	-1.37933	0.391927	0.822042	0.971554	2.05395	0.000731049	0.999635	1	1	1
otu_1935	New.ReferenceOTU10527	Streptococcus	NA	0.309278	1.1628e-05	0.141366	0.889991	0.640827	0.891404	-0.805542	5.50705	0.0637029	0.316877	0.923549	1
otu_1936	New.ReferenceOTU3803	NA	NA	0.649485	1.33862e-05	0.170916	0.599857	0.740871	0.945281	0.168148	0.975688	0.613949	0.896224	0.648474	1
otu_1937	New.ReferenceOTU427	Corynebacterium	NA	0.164948	4.67768e-06	-0.760645	2.59983	0.272555	0.628402	2.81463	1.67096	0.433665	0.774296	1	1
otu_1938	New.ReferenceOTU2312	Capnocytophaga	NA	0.226804	4.02346e-06	0.608495	3.99883	0.135415	0.446684	0.58356	1.11315	0.573168	0.873399	0.563524	1
otu_1939	New.ReferenceOTU88391	Selenomonas	NA	0.14433	7.33347e-06	1.70551	0.133426	0.935464	1	-2.04851	1.70465	0.426423	0.768632	1	1
otu_1940	New.ReferenceOTU10555	NA	NA	1	9.66341e-05	-0.122731	1.31056	0.519298	0.827457	-0.0759495	0.463048	0.793324	0.997324	0.648823	1
otu_1941	New.ReferenceOTU27390	Fusobacterium	NA	0.14433	4.49347e-06	0.565402	1.8577	0.395009	0.736901	3.01935	2.2087	0.331426	0.686827	NA	NA
otu_1942	New.ReferenceOTU23352	Prevotella	NA	0.226804	6.59583e-06	1.07419	2.67517	0.262478	0.61933	-0.576164	3.45282	0.177922	0.513184	0.78175	1
otu_1943	New.ReferenceOTU22984	Selenomonas	NA	0.257732	9.46511e-06	0.534362	0.478466	0.787231	0.961513	0.873753	0.0308723	0.984682	1	0.855075	1
otu_1944	New.ReferenceOTU1134	Streptococcus	NA	0.340206	1.32043e-05	0.194396	0.309394	0.856675	0.982226	-1.47595	2.61671	0.270265	0.627274	0.748696	1
otu_1945	New.ReferenceOTU1136	NA	NA	0.247423	5.6214e-06	-0.569575	0.0143909	0.99283	1	0.624472	0.0484006	0.97609	1	0.937998	1
otu_1946	New.ReferenceOTU44224	Capnocytophaga	NA	0.195876	4.32869e-06	0.712616	6.18624	0.0453602	0.278598	-0.752793	16.8208	0.00022254	0.0135403	0.619615	1
otu_1947	New.ReferenceOTU15815	Streptococcus	NA	0.113402	5.70646e-06	-1.49596	0.145494	0.929836	1	1.36869	2.70959	0.258	0.612154	1	1
otu_1948	New.ReferenceOTU17711	Leptotrichia	NA	0.206186	3.67461e-05	2.10511	1.82704	0.40111	0.739991	1.25335	4.24893	0.119497	0.423765	0.508725	1
otu_1949	New.ReferenceOTU25356	Leptotrichia	NA	0.154639	9.09136e-06	-2.47083	4.2567	0.119034	0.427822	-1.89299	2.39142	0.302488	0.658138	0.0486407	0.445935
otu_1950	New.ReferenceOTU1909	Prevotella	NA	0.298969	1.59941e-05	1.1713	2.43621	0.29579	0.650676	0.29821	0.36128	0.834736	1	0.400661	0.971782
otu_1951	New.ReferenceOTU1908	NA	NA	0.948454	4.29214e-05	-0.00647377	0.268815	0.874234	0.989315	-0.00690197	0.259041	0.878517	1	0.810745	1
otu_1952	New.ReferenceOTU40045	Actinomyces	NA	0.154639	2.75963e-06	-0.147069	2.55936	0.278126	0.633597	-1.90263	5.19163	0.0745851	0.339556	0.655356	1
otu_1953	New.ReferenceOTU1901	NA	NA	0.835052	2.5108e-05	-0.113403	1.77328	0.412037	0.74552	0.246395	0.49188	0.781969	0.990193	0.936472	1
otu_1954	New.ReferenceOTU16046	NA	NA	0.793814	1.97392e-05	0.151038	0.049596	0.975507	1	-0.275458	5.96662	0.050625	0.287346	0.911403	1
otu_1955	New.ReferenceOTU3213	Prevotella	NA	0.103093	2.30253e-06	Inf	NA	NA	NA	0.709391	3.72301	0.155438	0.480082	1	1
otu_1956	New.ReferenceOTU3212	Capnocytophaga	NA	0.195876	5.71443e-06	-0.864621	0.290165	0.864951	0.986002	Inf	NA	NA	NA	1	1
otu_1957	New.ReferenceOTU2466	NA	NA	0.505155	8.92326e-06	0.130608	0.933205	0.627129	0.884817	-0.272466	0.780091	0.677026	0.933639	0.319973	0.917153
otu_1958	New.ReferenceOTU11902	Leptotrichia	NA	0.237113	1.30329e-05	-1.2093	0.33273	0.846737	0.977621	-0.912696	0.819957	0.663665	0.927372	0.466887	1
otu_1959	New.ReferenceOTU10054	NA	NA	0.14433	3.75919e-06	-0.472905	0.27088	0.873332	0.989315	-0.958261	2.118	0.346802	0.700498	0.306335	0.908136
otu_1960	New.ReferenceOTU15029	Actinomyces	NA	0.371134	1.83817e-05	-0.896212	3.55155	0.169352	0.499181	0.98795	1.512	0.469541	0.803459	0.67294	1
otu_1961	New.ReferenceOTU10059	Streptococcus	NA	0.474227	4.58682e-05	-1.7421	4.45228	0.107944	0.411791	1.61835	0.873286	0.646202	0.916902	0.776586	1
otu_1962	New.ReferenceOTU14370	Cardiobacterium	NA	0.195876	6.73364e-06	-0.570007	5.60037	0.0607989	0.320716	-1.21423	8.60004	0.0135683	0.149841	0.0290897	0.377716
otu_1963	New.ReferenceOTU46075	NA	NA	0.701031	1.30257e-05	-0.482749	0.878122	0.644641	0.893439	0.129695	0.87708	0.644978	0.916284	0.55803	1
otu_1964	New.ReferenceOTU90899	NA	NA	0.164948	4.35883e-06	-0.800624	2.02648	0.363041	0.713766	-0.395635	1.48042	0.477014	0.811802	0.421569	0.986444
otu_1965	New.ReferenceOTU88915	Capnocytophaga	NA	0.319588	8.71493e-06	0.0717216	2.2494	0.32475	0.679071	-0.325841	6.20039	0.0450404	0.271133	0.254387	0.859115
otu_1966	New.ReferenceOTU43816	Actinomyces	NA	0.175258	1.17068e-05	-2.56504	7.74884	0.0207664	0.199198	2.7585	2.74862	0.253014	0.606596	0.726468	1
otu_1967	New.ReferenceOTU27326	Corynebacterium	NA	0.525773	8.92323e-05	-0.754269	6.22628	0.0444612	0.278598	1.1142	0.348603	0.840044	1	0.514731	1
otu_1968	New.ReferenceOTU12022	Capnocytophaga	NA	0.371134	1.99071e-05	-0.527933	0.0919542	0.955064	1	0.318614	1.00597	0.604724	0.890232	0.665162	1
otu_1969	New.ReferenceOTU7960	Dialister	NA	0.257732	9.31302e-06	0.0469713	0.00801073	0.996003	1	-0.427595	0.0734857	0.963924	1	0.837681	1
otu_1970	New.ReferenceOTU26661	NA	NA	0.43299	6.07867e-06	-0.0533634	0.515697	0.772712	0.958074	-0.226728	7.57776	0.0226209	0.188804	0.981313	1
otu_1971	New.ReferenceOTU11048	Actinomyces	NA	0.56701	5.83295e-05	0.611157	4.4765	0.106645	0.410981	-0.682296	2.49269	0.287554	0.644858	0.361665	0.948684
otu_1972	New.ReferenceOTU29667	Scardovia	NA	0.134021	2.08914e-05	-2.58252	17.0637	0.000197089	0.0190764	-0.358929	13.5769	0.0011267	0.0354112	0.719257	1
otu_1973	New.ReferenceOTU80701	Scardovia	NA	0.123711	5.96529e-06	-1.16291	0.325318	0.849881	0.978646	-0.933894	4.48633	0.106122	0.399333	0.381928	0.961627
otu_1974	New.ReferenceOTU77132	Selenomonas	NA	0.154639	3.6332e-06	0.240689	1.86412	0.393742	0.735197	-0.0207175	5.17295	0.0752848	0.34147	NA	NA
otu_1975	New.ReferenceOTU77133	Actinomyces	NA	0.226804	1.2992e-05	-1.13552	7.84578	0.0197839	0.196204	-0.81801	5.09129	0.0784223	0.347935	0.0341629	0.395784
otu_1976	New.ReferenceOTU63361	Campylobacter	NA	0.123711	6.84358e-06	-0.464678	0.0527085	0.97399	1	3.38141	NA	NA	NA	NA	NA
otu_1977	New.ReferenceOTU20734	Actinomyces	NA	0.268041	5.13485e-06	-0.403725	0.496365	0.780218	0.959886	0.718977	0.072965	0.964175	1	0.526972	1
otu_1978	New.ReferenceOTU39030	Actinomyces	NA	0.175258	3.19376e-06	0.954069	1.34819	0.509617	0.818928	2.16896	0.0579405	0.971445	1	1	1
otu_1979	New.ReferenceOTU28212	NA	NA	0.268041	3.43535e-06	0.0646014	1.6974	0.42797	0.753126	0.372472	2.00989	0.366065	0.716738	0.275824	0.886941
otu_1980	New.ReferenceOTU28216	NA	NA	0.350515	5.54613e-06	-0.225988	0.483707	0.785171	0.959936	0.143194	1.53206	0.464856	0.800466	0.969327	1
otu_1981	New.ReferenceOTU62979	Porphyromonas	NA	0.113402	4.3178e-06	0.253966	7.11118	0.0285646	0.234027	0.25932	4.81979	0.0898245	0.370983	0.0272995	0.36955
otu_1982	New.ReferenceOTU2129	NA	NA	0.762887	1.93534e-05	0.411349	3.24628	0.197278	0.541962	0.253193	1.05192	0.590987	0.883439	0.193775	0.781278
otu_1983	New.ReferenceOTU25886	Streptococcus	NA	0.340206	7.2718e-06	-1.65137	2.90865	0.233558	0.586142	1.78818	0.500534	0.778593	0.989567	1	1
otu_1984	New.ReferenceOTU78588	NA	NA	0.226804	2.60532e-06	0.323303	1.11753	0.571916	0.852548	-0.441418	3.31179	0.190921	0.531076	0.790886	1
otu_1985	New.ReferenceOTU59064	Leptotrichia	NA	0.278351	1.17694e-05	0.296293	0.419394	0.81083	0.966678	-0.843372	1.68358	0.430939	0.774243	0.610438	1
otu_1986	New.ReferenceOTU15229	Selenomonas	NA	0.329897	8.61098e-06	-0.405993	2.38933	0.302806	0.656863	-0.0957152	3.45563	0.177672	0.512827	0.279661	0.888552
otu_1987	New.ReferenceOTU22823	NA	NA	0.515464	8.72835e-06	-0.503751	9.70781	0.00779787	0.13023	0.154142	0.201184	0.904302	1	0.879126	1
otu_1988	New.ReferenceOTU1586	Actinomyces	NA	0.164948	2.93685e-06	-0.434214	4.13485	0.126511	0.437402	-1.06151	3.71641	0.155953	0.480874	0.0985157	0.609987
otu_1989	New.ReferenceOTU32845	Leptotrichia	NA	0.154639	9.15913e-06	1.58956	2.26297	0.322555	0.676942	0.567379	1.55967	0.458482	0.798095	0.681539	1
otu_1990	New.ReferenceOTU50816	Prevotella	NA	0.103093	1.25491e-06	1.30444	6.72681	0.0346172	0.251053	-1.23539	13.6342	0.00109488	0.035036	NA	NA
otu_1991	New.ReferenceOTU13339	Dialister	NA	0.628866	9.54107e-05	0.0905053	0.00548985	0.997259	1	-0.234366	0.160505	0.922883	1	0.826782	1
otu_1992	New.ReferenceOTU38995	Capnocytophaga	NA	0.319588	1.5382e-05	-0.237133	0.170979	0.918063	1	1.6081	0.0440345	0.978223	1	0.826604	1
otu_1993	New.ReferenceOTU25146	Prevotella	NA	0.164948	7.13421e-06	0.482448	1.29072	0.524474	0.829355	Inf	2.84217e-14	1	1	1	1
otu_1994	New.ReferenceOTU52441	Capnocytophaga	NA	0.381443	2.0936e-05	-0.53984	0.790507	0.673509	0.90658	1.1856	1.52152	0.467312	0.801443	0.517872	1
otu_1995	New.ReferenceOTU14957	Capnocytophaga	NA	0.113402	2.10531e-06	-0.0848947	0.0820259	0.959817	1	1.86024	1.00316	0.605574	0.890232	1	1
otu_1996	New.ReferenceOTU61638	NA	NA	0.546392	8.91561e-06	-0.340629	0.376879	0.828251	0.973427	0.380534	5.87285	0.0530552	0.295408	0.432545	0.995184
otu_1997	New.ReferenceOTU45205	NA	NA	0.42268	7.09379e-06	0.454693	0.108888	0.947011	1	-0.942476	4.20637	0.122067	0.427555	0.592985	1
[truncated: 2,172 more rows]

## Sheet: Proteins
GENERALIZED ADDITIVE MIXED-EFFECT MODELS																				FILTER CRITERIA (PD-associated)																FILTER CRITERIA (Diabetes-associated)
FOLD-CHANGE AND SIGNIFICANCE																				Study_identifier	Protein group IDs (MaxQuant ref. number)	Protein Name	KEGG Ontology	Genus	Species	Lowest common ancestor	log2_FC_PD	log_likelihood_ratio_PD	pvalue_PD	adj.pvalue_PD	log2_FC_Diabetes	log_likelihood_ratio_Diabetes	pvalue_Diabetes	adj.pvalue_Diabetes		Study_identifier	Protein group IDs (MaxQuant ref. number)	Protein Name	KEGG Ontology	Genus	Species	Lowest common ancestor	log2_FC_PD	log_likelihood_ratio_PD	pvalue_PD	adj.pvalue_PD	log2_FC_Diabetes	log_likelihood_ratio_Diabetes	pvalue_Diabetes
Study_identifier	Protein group IDs (MaxQuant ref. number)	Protein Name	KEGG Ontology	Genus	Species	Lowest common ancestor	Peptide Count	Sequence Coverage	log2_FC_PD	log_likelihood_ratio_PD	pvalue_PD	adj.pvalue_PD	log2_FC_Diabetes	log_likelihood_ratio_Diabetes	pvalue_Diabetes	adj.pvalue_Diabetes	pvalue_interaction	adj.pvalue_interaction				<>NA					<-1			<0.05								<>NA									<-1
protein_10764	10764	60S ribosomal protein L4	NA	NA	NA	Amniota	4	14.1	2.10364	10.3256	0.00572573	0.0570751	1.46858	0.848962	0.654109	0.840483	0.744367	0.935257				<>NA					>1			<0.05								<>NA									>1
protein_8924	8924	Uncharacterized protein	NA	Alloprevotella	Alloprevotella tannerae	Alloprevotella tannerae	6	53.4	-0.503426	2.96336	0.227255	0.43812	6.88937	2.06955	0.355306	0.632659	0.999029	0.999997
protein_10193	10193	Acetyl-CoA carboxylase biotin carboxyl carrier protein subunit	NA	Selenomonas	NA	Selenomonas	5	57.8	0.715602	0.858142	0.651114	0.798424	0.695969	2.182	0.33588	0.613886	0.577702	0.850844		FILTERED DATA																FILTERED DATA
protein_7080	7080	Fumarate hydratase class II (Fumarase C) (EC 4.2.1.2) (Aerobic fumarase) (Iron-independent fumarase)	NA	NA	NA	Proteobacteria	7	37	-0.153885	0.164228	0.921167	0.967548	1.70178	3.90681	0.141791	0.424038	0.922988	0.999997		Study_identifier	Protein group IDs (MaxQuant ref. number)	Protein Name	KEGG Ontology	Genus	Species	Lowest common ancestor	log2_FC_PD	log_likelihood_ratio_PD	pvalue_PD	adj.pvalue_PD	log2_FC_Diabetes	log_likelihood_ratio_Diabetes	pvalue_Diabetes	adj.pvalue_Diabetes		Study_identifier	Protein group IDs (MaxQuant ref. number)	Protein Name	KEGG Ontology	Genus	Species	Lowest common ancestor	log2_FC_PD	log_likelihood_ratio_PD	pvalue_PD	adj.pvalue_PD	log2_FC_Diabetes	log_likelihood_ratio_Diabetes	pvalue_Diabetes
protein_6283	6283	Cof-like hydrolase	NA	Corynebacterium	Corynebacterium matruchotii	Corynebacterium matruchotii	3	27.1	0.268865	1.59272	0.450967	0.64809	0.399822	1.36008	0.506598	0.747214	0.904599	0.995941		protein_2033	5128	50S ribosomal protein L9	NA	Lautropia	Lautropia mirabilis	Lautropia mirabilis ATCC 51599	4.0973	69.5852	7.77156e-16	4.10494e-12	4.35406	6.71638	0.0347982	0.242293		protein_10079	10079	Hsp20/alpha crystallin family protein	NA	Selenomonas	Selenomonas noxia	Selenomonas noxia	-0.251163	19.7516	5.14028e-05	0.00465462	-1.50819	23.1131	9.57319e-06
protein_11565	11565	Phosphoglycerate kinase (EC 2.7.2.3)	K00927;	Selenomonas	NA	Selenomonas	9	33.1	0.917674	0.912694	0.633594	0.786861	1.6133	4.41505	0.109972	0.384499	0.960612	0.999997		protein_3384	8699	ABC transporter, substrate-binding protein, family 5	K02035;	Propionibacterium	Propionibacterium propionicum	Propionibacterium propionicum F0230a	1.19191	39.6043	2.51211e-09	6.63449e-06	-2.27186	17.3993	0.000166641	0.0197865		protein_9729	9729	Amylase-binding protein	NA	Streptococcus	NA	Streptococcus	-2.0119	18.0676	0.000119311	0.00677294	-3.16471	19.7543	5.13341e-05
protein_1107	1107	Ribose ABC superfamily ATP binding cassette transporter, binding protein	NA	NA	NA	Actinomycetales	5	21.8	0.425186	1.98311	0.370999	0.577329	0.926794	3.45989	0.177294	0.463564	0.48326	0.8036		protein_3446	8847	ABC transporter, quaternary amine uptake transporter family, substrate-binding protein	K05845;	Propionibacterium	Propionibacterium propionicum	Propionibacterium propionicum F0230a	1.61398	33.688	4.83892e-08	8.51972e-05	-1.09015	28.1839	7.58486e-07	0.000666203		protein_8847	8847	ABC transporter, quaternary amine uptake transporter family, substrate-binding protein	K05845;	Propionibacterium	Propionibacterium propionicum	Propionibacterium propionicum F0230a	1.61398	33.688	4.83892e-08	8.47133e-05	-1.09015	28.1839	7.58486e-07
protein_6660	6660	Uncharacterized protein	K01966;	Corynebacterium	NA	Corynebacterium	3	10.6	0.861837	3.75234	0.153176	0.351525	0.18873	4.07728	0.130206	0.411755	0.294497	0.660994		protein_2965	7257	Aminomethyltransferase (EC 2.1.2.10) (Glycine cleavage system T protein)	NA	Oribacterium	Oribacterium sp. oral taxon 078	Oribacterium sp. oral taxon 078	3.68456	29.8875	3.23603e-07	0.000278701	3.17581	5.17367	0.0752578	0.330836		protein_10147	10147	Sugar ABC transporter substrate-binding protein	NA	Streptococcus	Streptococcus tigurinus	Streptococcus tigurinus	-0.404037	26.7852	1.52641e-06	0.000728793	-1.37211	26.6285	1.65082e-06
protein_11633	11633	ABC transporter, solute-binding protein	K15770;	NA	NA	Bifidobacteriaceae	16	55.6	-1.73577	8.38002	0.0151461	0.0972463	-1.25026	5.20724	0.074005	0.328911	0.759188	0.942815		protein_4376	10782	ANP32A protein	NA	NA	NA	root	-3.47205	29.356	4.22115e-07	0.000278701	-5.10535	44.7892	1.87992e-10	9.90719e-07		protein_4993	4993	Azurin	NA	Lautropia	Lautropia mirabilis	Lautropia mirabilis	2.67477	13.8185	0.000998498	0.0214995	3.6245	20.5485	3.45099e-05
protein_6320	6320	30S ribosomal protein S20	NA	Corynebacterium	Corynebacterium matruchotii	Corynebacterium matruchotii	5	42.5	-0.131571	5.34633	0.0690332	0.222568	0.320087	5.80852	0.0547894	0.28436	0.0223977	0.252608		protein_4712	11238	Zymogen granule protein 16 homolog B	NA	NA	NA	Hominidae	1.71168	28.8648	5.3962e-07	0.000316697	-0.226856	0.0248964	0.987629	1		protein_3363	3363	Surface array protein	NA	Campylobacter	Campylobacter showae	Campylobacter showae CSUNSWCD	-0.59278	3.45211	0.177985	0.382949	5.29756	32.1236	1.05793e-07
protein_10035	10035	Putative secreted protein (Fragment)	NA	Streptococcus	Streptococcus mutans	Streptococcus mutans	3	13	0.0124796	3.51945	0.172092	0.377337	2.92618	11.7674	0.00278442	0.0920646	0.302582	0.670089		protein_3946	10265	Alpha-actinin-4	NA	NA	NA	Eutheria	1.39656	26.5233	1.74e-06	0.00076589	0.193429	4.28383	0.11743	0.395615		protein_9933	9933	Sugar ABC transporter ATP-binding protein	NA	Streptococcus	NA	Streptococcus	0.530701	8.26521	0.016041	0.100667	-1.14142	20.0157	4.50454e-05
protein_1486	1486	Glyceraldehyde-3-phosphate dehydrogenase (EC 1.2.1.-)	NA	NA	NA	Actinomycetaceae	19	73.1	1.26097	3.37017	0.185428	0.390642	1.79858	2.23272	0.327469	0.60546	0.207909	0.568216		protein_1321	3296	Fructose-bisphosphate aldolase (EC 4.1.2.13)	NA	Centipeda	Centipeda periodontii	Centipeda periodontii	4.60745	24.8519	4.01318e-06	0.00151412	3.46175	0.480316	0.786504	0.903613		protein_6769	6769	Nitrite reductase, copper-containing	NA	NA	NA	Neisseriaceae	0.832134	6.83697	0.032762	0.149493	3.22884	16.0392	0.000328946
protein_5207	5207	Phosphate acetyltransferase (EC 2.3.1.8)	NA	Lautropia	Lautropia mirabilis	Lautropia mirabilis	4	23	-0.243615	2.0993	0.35006	0.560353	2.74893	2.12515	0.345565	0.623814	0.159485	0.508332		protein_4426	10855	Rab GDP dissociation inhibitor	K17255;	NA	NA	Theria	1.24363	24.3673	5.1133e-06	0.00180056	0.144462	6.60225	0.0368417	0.247397		protein_4487	4487	ComEA protein	NA	Kingella	Kingella oralis	Kingella oralis ATCC 51147	-1.89004	21.3356	2.32826e-05	0.00343206	-1.77181	25.143	3.46945e-06
protein_3599	3599	Aldehyde dehydrogenase (NAD) family protein (EC 1.2.1.-)	NA	Lachnoanaerobaculum	Lachnoanaerobaculum saburreum	Lachnoanaerobaculum saburreum	13	40.5	1.27089	2.58267	0.274904	0.48864	1.74723	2.0983	0.350235	0.62827	0.204666	0.567441		protein_668	1464	30S ribosomal protein S5	NA	Actinomyces	Actinomyces sp. oral taxon 848	Actinomyces sp. oral taxon 848	1.01481	23.9053	6.44227e-06	0.00198807	0.532504	12.8843	0.00159297	0.0791976		protein_638	638	Transaldolase (EC 2.2.1.2)	NA	Actinomyces	NA	Actinomyces	-1.55074	0.478881	0.787068	0.89399	2.7473	17.7936	0.000136828
protein_8381	8381	30S ribosomal protein S2	NA	NA	NA	Bacteroidales	6	29	0.210806	2.99236	0.223984	0.435573	-0.055661	2.72205	0.256398	0.546593	0.107166	0.430316		protein_3791	9832	10 kDa chaperonin (GroES protein) (Protein Cpn10)	K04078;	NA	NA	Bifidobacteriaceae	-1.06613	23.8046	6.77496e-06	0.00198807	-1.7366	20.8355	2.98976e-05	0.00752453		protein_11624	11624	Transaldolase (EC 2.2.1.2)	NA	Scardovia	Scardovia wiggsiae	Scardovia wiggsiae	-0.458552	6.06911	0.0480962	0.18126	-1.82552	16.1124	0.000317132
protein_5209	5209	DNA-binding protein HU	NA	Lautropia	Lautropia mirabilis	Lautropia mirabilis	8	100	2.25727	9.41261	0.00903811	0.0728039	3.86554	6.71106	0.0348908	0.242185	0.124798	0.459467		protein_4058	10405	Histidine-rich glycoprotein (Histidine-proline-rich glycoprotein) (HPRG)	NA	NA	NA	root	1.03715	23.3584	8.46832e-06	0.00235419	0.371934	6.4683	0.0393937	0.25473		protein_4149	4149	Uncharacterized protein	NA	Fusobacterium	Fusobacterium nucleatum	Fusobacterium nucleatum subsp. vincentii ATCC 49256	0.283167	0.329494	0.848108	0.924697	1.79729	14.6543	0.000657444
protein_9181	9181	Enolase (EC 4.2.1.11) (2-phospho-D-glycerate hydro-lyase) (2-phosphoglycerate dehydratase)	NA	Rothia	NA	Rothia	10	34.2	1.25648	8.29804	0.0157799	0.100001	-0.37291	2.41703	0.298641	0.5801	0.46158	0.78562		protein_2987	7292	50S ribosomal protein L29	NA	Oribacterium	Oribacterium sp. oral taxon 078	Oribacterium sp. oral taxon 078	1.0756	22.4473	1.33546e-05	0.00298027	1.22098	8.13369	0.0171313	0.18865		protein_8699	8699	ABC transporter, substrate-binding protein, family 5	K02035;	Propionibacterium	Propionibacterium propionicum	Propionibacterium propionicum F0230a	1.19191	39.6043	2.51211e-09	6.59681e-06	-2.27186	17.3993	0.000166641
protein_12131	12131	NA	NA	Tannerella	Tannerella sp. oral taxon BU063	Tannerella sp. oral taxon BU063	2	36.4	2.2571	9.09025	0.0106188	0.0798999	-0.98192	4.65459	0.0975594	0.363076	0.0867769	0.397665		protein_4176	10547	Uncharacterized protein	NA	NA	NA	Amniota	1.14998	22.2594	1.467e-05	0.00298027	0.279196	2.91542	0.232769	0.522311		protein_6572	6572	Uncharacterized protein	NA	Corynebacterium	Corynebacterium matruchotii	Corynebacterium matruchotii ATCC 33806	1.6572	14.3161	0.000778568	0.0191988	-1.82627	26.8446	1.4817e-06
protein_11374	11374	Talin-1	K06271;	NA	NA	Hominidae	29	17.8	1.14367	15.9123	0.000350508	0.0118766	0.152052	2.57557	0.275881	0.564254	0.110372	0.438411		protein_4399	10815	Ribosomal protein L5	K02932;	NA	NA	Eutheria	2.19232	22.311	1.42964e-05	0.00298027	0.359045	1.1481	0.563239	0.783373		protein_4306	4306	Acetyl-CoA C-acetyltransferase	NA	NA	NA	Clostridiales	2.01995	4.32529	0.115021	0.295977	4.29573	24.907	3.90403e-06
protein_8705	8705	SPFH/Band 7/PHB domain protein	K07192;	Propionibacterium	Propionibacterium propionicum	Propionibacterium propionicum F0230a	3	9.8	1.21516	6.73394	0.034494	0.153381	-0.372304	6.75732	0.0340931	0.240043	0.0169646	0.232332		protein_4515	10964	Brain cDNA, clone: QccE-10967, similar to human RAB11B, member RAS oncogene family (RAB11B)	K07905;	NA	NA	root	2.18282	22.4768	1.31589e-05	0.00298027	0.528465	0.544282	0.761747	0.891023		protein_8659	8659	Fructose-1,6-bisphosphate aldolase, class II (EC 4.1.2.13)	NA	Prevotella	NA	Prevotella	-0.538355	13.9996	0.000912061	0.0209765	-1.56238	29.296	4.34966e-07
protein_6113	6113	YadA-like domain protein	NA	Neisseria	Neisseria mucosa	Neisseria mucosa ATCC 25996	27	41.1	1.41773	4.94735	0.0842747	0.247709	1.24305	NA	NA	NA	0.00522869	0.151323		protein_4096	10448	Glycogen phosphorylase, liver form (EC 2.4.1.1)	K00688;	NA	NA	root	1.28748	22.1091	1.58148e-05	0.00309384	-0.0819205	3.29629	0.192407	0.478315		protein_1549	1549	Chaperone protein DnaK (HSP70) (Heat shock 70 kDa protein) (Heat shock protein 70)	NA	Actinomyces	NA	Actinomyces	2.05281	18.9523	7.66569e-05	0.00552274	-2.38954	18.2341	0.00010978
protein_5097	5097	60 kDa chaperonin (GroEL protein) (Protein Cpn60)	NA	Lautropia	Lautropia mirabilis	Lautropia mirabilis	27	48.2	1.35423	12.2545	0.00218253	0.033187	2.38951	10.8098	0.00449452	0.110897	0.799621	0.957966		protein_4751	11290	Serine/threonine-protein kinase MRCK alpha	NA	NA	NA	Euteleostomi	1.18418	21.9766	1.68985e-05	0.00318778	0.318112	1.52955	0.465439	0.715329		protein_5149	5149	ABC transporter, substrate-binding protein, family 3	NA	Lautropia	NA	Lautropia	2.8024	6.75037	0.0342118	0.152919	3.80799	18.9383	7.71961e-05
protein_6002	6002	Enolase (EC 4.2.1.11) (2-phospho-D-glycerate hydro-lyase) (2-phosphoglycerate dehydratase)	NA	Actinomyces	NA	Actinomyces	5	15.3	0.733481	1.53158	0.464967	0.658933	0.34847	1.67479	0.432836	0.687916	0.215854	0.579258		protein_4137	10498	Coatomer subunit zeta-1	NA	NA	NA	Eutheria	1.36429	21.8049	1.84135e-05	0.003242	0.0654971	0.90073	0.637395	0.829537		protein_8149	8149	Uncharacterized protein	NA	Prevotella	NA	Prevotella	-3.19259	16.4424	0.000268898	0.0104611	1.66639	16.6327	0.000244485
protein_6502	6502	50S ribosomal protein L10	NA	Corynebacterium	Corynebacterium matruchotii	Corynebacterium matruchotii	10	89	0.128892	0.0311437	0.984549	0.995543	0.492153	0.790203	0.673612	0.850536	0.93029	0.999997		protein_478	990	Thiamine pyrophosphate enzyme, C-terminal TPP binding domain protein	NA	Actinomyces	NA	Actinomyces	1.43508	21.7013	1.93921e-05	0.00330416	1.24861	10.4566	0.00536273	0.118249		protein_927	927	60 kDa chaperonin (GroEL protein) (Protein Cpn60)	NA	Actinomyces	NA	Actinomyces	0.163238	2.21949	0.329644	0.542755	-1.10783	19.5113	5.79654e-05
protein_8502	8502	Elongation factor Ts (EF-Ts)	NA	Prevotella	Prevotella sp. oral taxon 317	Prevotella sp. oral taxon 317 str. F0108	5	26.4	-0.293974	1.36724	0.504787	0.691011	1.08746	1.89172	0.388346	0.657491	0.920125	0.999997		protein_4391	10806	Nicotinamide phosphoribosyltransferase	K03462;	NA	NA	Hominidae	1.52233	21.5465	2.09527e-05	0.0033731	-0.290534	1.81173	0.404192	0.667378		protein_3324	3324	Uncharacterized protein	NA	Campylobacter	Campylobacter showae	Campylobacter showae	-1.67371	2.99457	0.223737	0.435371	4.31913	20.4887	3.55574e-05
protein_5017	5017	S-adenosylmethionine synthase (AdoMet synthase) (EC 2.5.1.6) (MAT) (Methionine adenosyltransferase)	NA	Lautropia	Lautropia mirabilis	Lautropia mirabilis	9	42.9	0.780759	2.00021	0.36784	0.575312	3.4017	11.8166	0.00271684	0.0920646	0.578846	0.851656		protein_1816	4487	ComEA protein	NA	Kingella	Kingella oralis	Kingella oralis ATCC 51147	-1.89004	21.3356	2.32826e-05	0.00345166	-1.77181	25.143	3.46945e-06	0.00166218		protein_1380	1380	Phosphoenolpyruvate carboxykinase [GTP] (PEP carboxykinase) (PEPCK) (EC 4.1.1.32) (GTP-dependent phosphoenolpyruvate carboxykinase) (GTP-PEPCK)	NA	Actinomyces	Actinomyces sp. oral taxon 448	Actinomyces sp. oral taxon 448	0.380828	17.1954	0.000184533	0.00862687	-1.30855	18.4521	9.84423e-05
protein_8794	8794	Chaperone protein DnaK (HSP70) (Heat shock 70 kDa protein) (Heat shock protein 70)	K04043;	Propionibacterium	Propionibacterium propionicum	Propionibacterium propionicum F0230a	18	45.5	-0.020053	1.82364	0.401792	0.606035	0.422305	2.0618	0.356686	0.634646	0.191546	0.551622		protein_4663	11159	UTP--glucose-1-phosphate uridylyltransferase isoform X1	NA	NA	NA	Theria	1.17294	21.3149	2.35252e-05	0.00345166	0.167957	2.68176	0.261615	0.549068		protein_11386	11386	Ethanol-active dehydrogenase/acetaldehyde-active reductase	NA	Streptococcus	NA	Streptococcus	-0.49346	5.3487	0.0689516	0.222568	-2.03908	15.3838	0.000456505
protein_12430	12430	Biotin/lipoyl attachment domain-containing protein	NA	Veillonella	NA	Veillonella	7	64.6	0.410686	6.36145	0.0415555	0.168663	-0.0064956	3.99756	0.135501	0.417661	0.0507042	0.336102		protein_1171	2875	Cysteine synthase (EC 2.5.1.47)	NA	Capnocytophaga	Capnocytophaga sp. oral taxon 326	Capnocytophaga sp. oral taxon 326 str. F0382	1.85294	21.0178	2.72921e-05	0.00360392	0.69655	16.5043	0.0002607	0.0264209		protein_2995	2995	50S ribosomal protein L13	NA	NA	NA	Flavobacteriaceae	0.461347	9.91265	0.00703876	0.063795	1.77195	15.5826	0.000413322
protein_12375	12375	Glutaconyl-CoA decarboxylase subunit gamma (EC 4.1.1.70)	NA	Veillonella	NA	Veillonella	7	64.6	-0.352285	1.85668	0.39521	0.600451	0.100128	1.5976	0.449868	0.704102	0.964186	0.999997		protein_3960	10286	WD repeat-containing protein 1 (Actin-interacting protein 1) (AIP1) (NORI-1)	NA	Homo	NA	Homo sapiens	1.0012	20.8311	2.99628e-05	0.00376818	0.222362	6.48044	0.0391553	0.25473		protein_10782	10782	ANP32A protein	NA	NA	NA	root	-3.47205	29.356	4.22115e-07	0.000277119	-5.10535	44.7892	1.87992e-10
protein_11542	11542	Biotin/lipoyl attachment domain-containing protein (Glutaconyl-CoA decarboxylase subunit gamma) (EC 4.1.1.70)	NA	Selenomonas	Selenomonas sputigena	Selenomonas sputigena ATCC 35185	8	65.6	2.16948	6.73247	0.0345194	0.153381	1.9826	2.05673	0.357591	0.635394	0.867698	0.982839		protein_4048	10394	Basic salivary proline-rich protein 1 (Salivary proline-rich protein) [Cleaved into: Proline-rich peptide II-2; Basic peptide IB-6; Peptide P-H]	K13911;	Homo	NA	Homo sapiens	3.25576	20.8732	2.93388e-05	0.00376818	0.319182	2.19522	0.333667	0.611202		protein_9090	9090	Uncharacterized protein (Fragment)	NA	Rothia	Rothia aeria	Rothia aeria F0474	2.10498	16.3973	0.000275025	0.0106208	-2.8739	17.3257	0.000172893
protein_152	152	50S ribosomal protein L7/L12	K02935;	Actinomyces	NA	Actinomyces	15	89.9	-0.0119012	0.684606	0.710133	0.842812	0.601439	1.17767	0.554972	0.779151	0.410801	0.753437		protein_3080	7653	Elongation factor Tu (EF-Tu)	NA	Prevotella	NA	Prevotella	1.43043	20.5863	3.38635e-05	0.00394515	1.62213	2.24353	0.325704	0.604174		protein_2189	2189	OmpA family protein	NA	Campylobacter	NA	Campylobacter	-0.473266	14.9742	0.000560277	0.0158203	1.19085	17.0368	0.000199762
protein_6417	6417	Carbamoyl-phosphate synthase large chain (EC 6.3.5.5) (Carbamoyl-phosphate synthetase ammonia chain)	NA	Corynebacterium	Corynebacterium matruchotii	Corynebacterium matruchotii	4	7	0.623042	0.682133	0.711012	0.842942	0.222203	1.9287	0.381231	0.652621	0.420886	0.757716		protein_4097	10449	Glucose-6-phosphate isomerase (GPI) (EC 5.3.1.9) (Autocrine motility factor) (AMF) (Neuroleukin) (NLK) (Phosphoglucose isomerase) (PGI) (Phosphohexose isomerase) (PHI) (Sperm antigen 36) (SA-36)	K01810;	Homo	NA	Homo sapiens	1.12672	20.399	3.71889e-05	0.00409233	0.0683356	3.91283	0.141364	0.423566		protein_4126	4126	Glutamate dehydrogenase	NA	Fusobacterium	Fusobacterium nucleatum	Fusobacterium nucleatum subsp. animalis 11_3_2	-0.0850041	4.2109	0.121791	0.306637	1.46688	15.4901	0.000432884
protein_11754	11754	Uncharacterized protein	NA	Treponema	Treponema denticola	Treponema denticola	6	16.8	2.26784	0.0192947	0.990399	0.996493	3.65998	0.217534	0.896939	0.960311	0.997711	0.999997		protein_1039	2505	Uncharacterized protein	NA	Cardiobacterium	Cardiobacterium hominis	Cardiobacterium hominis ATCC 15826	1.69038	20.1888	4.13095e-05	0.00445299	-2.00882	26.938	1.41409e-06	0.000966648		protein_6144	6144	Putative membrane transport solute-binding protein	K02016;	NA	NA	Neisseriaceae	-0.386342	9.19114	0.0100965	0.0781206	3.38431	16.5501	0.000254801
protein_633	633	Phosphoglucosamine mutase (EC 5.4.2.10)	NA	Actinomyces	NA	Actinomyces	1	4	-1.14614	3.52222	0.171854	0.377337	0.808919	1.37718	0.502284	0.743494	0.318407	0.680281		protein_4148	10511	Valyl-tRNA synthetase	NA	Fukomys	NA	Fukomys damarensis	1.12588	20.1233	4.26864e-05	0.00449264	0.047761	1.34903	0.509403	0.749039		protein_4891	4891	50S ribosomal protein L13	NA	Leptotrichia	NA	Leptotrichia	0.29753	10.7033	0.00474044	0.0502965	-1.30194	15.3116	0.000473293
protein_6651	6651	Isocitrate dehydrogenase, NADP-dependent (EC 1.1.1.42)	NA	Corynebacterium	Corynebacterium matruchotii	Corynebacterium matruchotii	13	27.8	0.118893	1.03049	0.597355	0.762713	0.456715	1.0237	0.599384	0.803884	0.326998	0.687509		protein_4581	11050	Galectin-10 (Gal-10) (Charcot-Leyden crystal protein) (CLC) (Eosinophil lysophospholipase) (Lysolecithin acylhydrolase)	K13334;	NA	NA	Catarrhini	1.27857	20.0523	4.42289e-05	0.00449264	0.147475	6.19143	0.0452426	0.2664		protein_9832	9832	10 kDa chaperonin (GroES protein) (Protein Cpn10)	K04078;	NA	NA	Bifidobacteriaceae	-1.06612	23.8046	6.77496e-06	0.00197678	-1.7366	20.8355	2.98976e-05
protein_228	228	Protoporphyrinogen oxidase	NA	Actinomyces	NA	Actinomyces	4	71.2	-0.561738	1.05343	0.590541	0.757047	0.939302	2.67864	0.262024	0.550104	0.674452	0.900895		protein_4931	11649	Uncharacterized protein	NA	Scardovia	Scardovia wiggsiae	Scardovia wiggsiae	-1.70354	20.0817	4.35831e-05	0.00449264	-2.25872	4.72567	0.0941527	0.359554		protein_8914	8914	Glyceraldehyde-3-phosphate dehydrogenase (EC 1.2.1.-)	NA	Alloprevotella	Alloprevotella tannerae	Alloprevotella tannerae	1.55787	6.57629	0.0373231	0.158979	1.1179	14.6147	0.000670604
protein_10609	10609	LOW QUALITY PROTEIN: vinculin	NA	NA	NA	Euteleostomi	25	34.6	0.716536	15.8299	0.000365244	0.0120645	0.0614365	8.91743	0.0115772	0.156418	0.00285391	0.136543		protein_4377	10784	Capping actin protein, gelsolin like	K10368;	NA	NA	root	1.2189	19.8613	4.86604e-05	0.00454332	-0.0650863	6.73958	0.0343969	0.241373		protein_3356	3356	OmpA family protein	NA	Campylobacter	Campylobacter showae	Campylobacter showae	0.766042	2.17378	0.337263	0.548872	2.74531	16.0729	0.00032345
protein_11024	11024	Peptidyl-prolyl cis-trans isomerase FKBP3 (PPIase FKBP3) (EC 5.2.1.8) (25 kDa FK506-binding protein) (25 kDa FKBP) (FKBP-25) (FK506-binding protein 3) (FKBP-3) (Immunophilin FKBP25) (Rapamycin-selective 25 kDa immunophilin) (Rotamase)	K09570;	NA	NA	Eutheria	6	35.3	1.44976	5.76528	0.0559869	0.197324	-0.247072	0.685679	0.709752	0.867139	0.828151	0.969092		protein_4545	11002	Elongation factor 1-alpha 1	NA	NA	NA	Tetrapoda	1.0603	19.8475	4.89977e-05	0.00454332	-0.00420733	1.73786	0.419399	0.677305		protein_5257	5257	50S ribosomal protein L19	NA	Lautropia	Lautropia mirabilis	Lautropia mirabilis	0.182832	0.0650894	0.967979	0.986959	2.76818	15.6823	0.000393213
protein_12138	12138	Fumarate hydratase class II (Fumarase C) (EC 4.2.1.2) (Aerobic fumarase) (Iron-independent fumarase)	K01679;	Tannerella	Tannerella sp. oral taxon BU063	Tannerella sp. oral taxon BU063	15	35.2	0.541531	9.23206	0.00989197	0.0773105	-0.565795	10.3287	0.00571677	0.121772	0.0127384	0.208199		protein_2015	5076	Gram-negative porin	NA	Lautropia	Lautropia mirabilis	Lautropia mirabilis ATCC 51599	-2.35645	19.6117	5.51295e-05	0.00485323	1.5484	8.10131	0.0174109	0.190469		protein_1410	1410	DNA-formamidopyrimidine glycosylase (EC 3.2.2.23)	NA	Actinomyces	Actinomyces sp. oral taxon 448	Actinomyces sp. oral taxon 448 str. F0400	-0.858591	18.0061	0.000123035	0.00680189	-2.11987	18.0979	0.000117516
protein_1304	1304	LPXTG-motif protein cell wall anchor domain protein (Fragment)	NA	Actinobaculum	Actinobaculum sp. oral taxon 183	Actinobaculum sp. oral taxon 183 str. F0552	18	21.9	0.35242	4.57894	0.10132	0.274296	-1.08339	4.7669	0.0922319	0.357203	0.0389371	0.30281		protein_4350	10753	Myosin-9 (Cellular myosin heavy chain, type A) (Myosin heavy chain 9) (Myosin heavy chain, non-muscle IIa) (Non-muscle myosin heavy chain A) (NMMHC-A) (Non-muscle myosin heavy chain IIa) (NMMHC II-a) (NMMHC-IIA)	K10352;	NA	NA	Eutheria	1.08778	19.5581	5.66247e-05	0.00490314	0.0514772	2.74353	0.253659	0.542433		protein_4050	4050	Hypothetical cytosolic protein	K07006;	Fusobacterium	Fusobacterium nucleatum	Fusobacterium nucleatum	0.108541	0.336892	0.844977	0.923201	2.0349	14.7907	0.000614093
protein_7225	7225	Glycine reductase, subunit ABC (EC 1.21.4.2)	NA	Oribacterium	Oribacterium sp. oral taxon 078	Oribacterium sp. oral taxon 078	17	50.2	1.91585	11.8422	0.00268222	0.0365897	1.75643	5.98775	0.0500929	0.275722	0.0170769	0.232529		protein_4106	10458	Uncharacterized protein DKFZp469J0315	K01379;	NA	NA	root	1.40994	19.4429	5.99829e-05	0.0050803	0.784115	9.07627	0.0106933	0.152308		protein_2505	2505	Uncharacterized protein	NA	Cardiobacterium	Cardiobacterium hominis	Cardiobacterium hominis ATCC 15826	1.69038	20.1888	4.13095e-05	0.0044277	-2.00882	26.938	1.41409e-06
protein_6728	6728	Surface layer protein A	NA	Corynebacterium	NA	Corynebacterium	7	36.8	0.62034	3.75698	0.152821	0.351267	-0.18192	9.4708	0.00877895	0.14381	0.642923	0.88483		protein_4750	11289	Uncharacterized protein	NA	NA	NA	Eutheria	1.45092	19.3193	6.3806e-05	0.00523176	1.01191	0.347167	0.840647	0.930672
protein_10387	10387	Transthyretin	NA	NA	NA	root	7	44.2	0.666772	9.51828	0.00857297	0.0711446	0.25831	2.46827	0.291087	0.575096	0.119446	0.450122		protein_4442	10876	6-phosphogluconate dehydrogenase, decarboxylating (EC 1.1.1.44)	NA	NA	NA	Amniota	1.15299	19.1531	6.93341e-05	0.00546601	0.187698	3.3951	0.183132	0.468725
protein_12145	12145	Chaperone protein DnaK (HSP70) (Heat shock 70 kDa protein) (Heat shock protein 70)	NA	Turicella	NA	Turicella otitidis	8	10.5	0.861016	4.79493	0.0909482	0.257147	0.683928	1.54486	0.461889	0.711643	0.766595	0.945791		protein_689	1549	Chaperone protein DnaK (HSP70) (Heat shock 70 kDa protein) (Heat shock protein 70)	NA	Actinomyces	NA	Actinomyces	2.05281	18.9523	7.66569e-05	0.00555429	-2.38954	18.2341	0.00010978	0.0160705
protein_10494	10494	Tropomyosin beta chain (Beta-tropomyosin) (Tropomyosin-2)	K10374;	NA	NA	root	34	87.7	0.809423	7.96903	0.0186015	0.10855	2.46194	3.20169	0.201726	0.491419	0.458017	0.783167		protein_1204	2960	OmpA family protein	NA	Capnocytophaga	NA	Capnocytophaga	1.36072	18.8296	8.15072e-05	0.00555429	0.993424	10.7945	0.00452899	0.111532
protein_8164	8164	Triosephosphate isomerase (TIM) (TPI) (EC 5.3.1.1) (Triose-phosphate isomerase)	NA	NA	NA	Bacteroidales	7	11	0.186771	4.90452	0.0860989	0.250383	-0.13165	9.81682	0.0073842	0.137332	0.0901763	0.405064		protein_4021	10366	Lamin-A/C	NA	NA	NA	Eutheria	1.26394	18.7845	8.33664e-05	0.00555429	-0.3331	0.370844	0.830754	0.925767
protein_3672	3672	Elongation factor Ts (EF-Ts)	NA	Lachnoanaerobaculum	Lachnoanaerobaculum saburreum	Lachnoanaerobaculum saburreum	10	38.3	0.318052	0.541757	0.762709	0.879997	0.628769	0.535697	0.765024	0.892367	0.515489	0.822016		protein_4120	10474	Annexin	NA	Heterocephalus	NA	Heterocephalus glaber	1.41467	18.8728	7.97654e-05	0.00555429	-0.227044	0.751349	0.686826	0.856906
protein_3227	3227	50S ribosomal protein L13	NA	NA	NA	Veillonellaceae	2	34.8	2.10789	5.56848	0.061776	0.208394	1.82797	3.71297	0.156221	0.438691	NA	NA		protein_4315	10713	Peroxiredoxin 5	K11187;	NA	NA	Simiiformes	1.15054	19.0187	7.41551e-05	0.00555429	0.536371	3.50988	0.172917	0.45707
protein_11573	11573	Malonyl CoA-acyl carrier protein transacylase (EC 2.3.1.39)	K00645;	Selenomonas	NA	Selenomonas	3	15.9	0.878936	0.384737	0.825003	0.914117	2.04175	3.58029	0.166936	0.449585	NA	NA		protein_4533	10987	Uncharacterized protein (Fragment)	NA	NA	NA	Amniota	1.16471	18.8214	8.18417e-05	0.00555429	0.107521	1.87478	0.391649	0.66026
protein_5599	5599	Glyceraldehyde-3-phosphate dehydrogenase	NA	Leptotrichia	NA	Leptotrichia	10	21.2	-0.404398	0.867222	0.648164	0.796481	-0.334805	10.8735	0.00435361	0.11052	0.613279	0.87199		protein_5144	12210	Integrin beta-2 (Cell surface adhesion glycoproteins LFA-1/CR3/p150,95 subunit beta) (Complement receptor C3 subunit beta) (CD antigen CD18)	K06464;	NA	NA	root	1.23983	18.823	8.17765e-05	0.00555429	0.356493	2.53483	0.281559	0.567641
protein_11206	11206	BPI fold-containing family B member 1 (Long palate, lung and nasal epithelium carcinoma-associated protein 1) (von Ebner minor salivary gland protein) (VEMSGP)	NA	NA	NA	Simiiformes	6	17.6	0.211994	1.26752	0.530593	0.711431	-1.10455	12.8378	0.00163044	0.0798459	0.407354	0.750428		protein_5259	12433	Succinate CoA transferase	NA	Veillonella	NA	Veillonella	1.66231	18.3772	0.000102198	0.00635067	0.982671	9.21129	0.00999528	0.150684
protein_11732	11732	NA	NA	Fretibacterium	Fretibacterium fastidiosum	Fretibacterium fastidiosum	13	62.2	1.79832	2.5398	0.280859	0.495656	5.58632	7.22846	0.0269376	0.21839	0.184447	0.542806		protein_4009	10348	Transketolase (TK) (EC 2.2.1.1)	K00615;	NA	NA	root	1.0256	18.1732	0.000113172	0.00679185	0.299628	7.55894	0.0228348	0.207124
protein_9211	9211	Phosphoglycerate kinase (EC 2.7.2.3)	NA	Rothia	Rothia dentocariosa	Rothia dentocariosa ATCC 17931	17	45.7	0.670657	1.76965	0.412787	0.615547	0.897363	1.30171	0.521601	0.756501	0.253945	0.619334		protein_4666	11164	Leucine-rich repeat flightless-interacting protein 1 (LRR FLII-interacting protein 1) (GC-binding factor 2) (TAR RNA-interacting protein)	NA	NA	NA	Catarrhini	1.47635	18.1696	0.000113375	0.00679185	0.1055	4.36045	0.113016	0.387548
protein_10708	10708	Ba1-651	NA	NA	NA	root	2	17.3	1.27812	3.64934	0.161271	0.362999	-1.10693	2.07078	0.355088	0.632659	0.163271	0.515456		protein_1888	4675	Autotransporter beta-domain protein	NA	Leptotrichia	NA	Leptotrichia	-2.04302	18.0358	0.000121222	0.00681163	-0.178889	1.07936	0.582935	0.793184
protein_1814	1814	Phosphate acetyltransferase	NA	NA	Bacteroidetes oral taxon 274	Bacteroidetes oral taxon 274	4	17.3	1.12363	0.611173	0.736691	0.860565	1.20642	0.878684	0.64446	0.834645	0.685145	0.906435		protein_3756	9729	Amylase-binding protein	NA	Streptococcus	NA	Streptococcus	-2.0119	18.0676	0.000119311	0.00681163	-3.16471	19.7543	5.13341e-05	0.0098784
protein_6497	6497	Translation initiation factor IF-2	NA	Corynebacterium	Corynebacterium matruchotii	Corynebacterium matruchotii	5	5.6	0.618565	1.01577	0.601768	0.766364	-0.178458	1.121	0.570925	0.788438	0.427434	0.762923		protein_4745	11283	Uncharacterized protein	NA	NA	NA	Opisthokonta	1.4602	18.0487	0.000120443	0.00681163	-0.120323	4.7455	0.093224	0.3593
protein_4424	4424	Sugar-binding domain protein	NA	Kingella	Kingella oralis	Kingella oralis ATCC 51147	14	58.2	-0.839763	0.845904	0.65511	0.801802	3.36704	1.20463	0.547543	0.774729	0.373128	0.724114		protein_5282	12476	CsbD family protein	NA	Veillonella	Veillonella parvula	Veillonella parvula	1.06595	18.0563	0.000119985	0.00681163	-0.385881	21.3457	2.31655e-05	0.00642537
protein_9068	9068	30S ribosomal protein S18	NA	NA	NA	Micrococcaceae	3	48.7	0.319364	13.3477	0.00126355	0.0243481	0.502564	9.17218	0.0101926	0.150112	0.00587934	0.155379		protein_4261	10650	Hnrnpa2b1 protein (Fragment)	NA	NA	NA	Amniota	1.49101	17.8072	0.0001359	0.00747733	0.51314	0.623377	0.732209	0.87782
protein_11017	11017	Brain acid soluble protein 1 (22 kDa neuronal tissue-enriched acidic protein) (Neuronal axonal membrane protein NAP-22)	K17272;	Homo	Homo sapiens	Homo sapiens	12	71.8	0.902322	14.0409	0.000893407	0.0209765	-0.119651	4.43508	0.108877	0.383333	0.0877466	0.399218		protein_3449	8855	Peptidase, S8/S53 family (EC 3.4.21.-)	NA	Propionibacterium	Propionibacterium propionicum	Propionibacterium propionicum F0230a	1.38738	17.7019	0.000143248	0.00780039	-0.317115	3.04025	0.218684	0.508591
protein_11098	11098	Plakophilin 1	NA	NA	NA	Simiiformes	10	24.1	1.12034	14.6337	0.000664249	0.017734	-0.620784	1.30203	0.521517	0.756501	0.634287	0.881417		protein_2606	6493	O-acetylhomoserine aminocarboxypropyltransferase/cysteine synthase	NA	Corynebacterium	Corynebacterium matruchotii	Corynebacterium matruchotii ATCC 33806	2.13145	17.4395	0.000163328	0.00829515	1.37924	1.29957	0.522157	0.756396
protein_6282	6282	Aldehyde dehydrogenase (NAD) family protein (EC 1.2.1.-)	NA	Corynebacterium	Corynebacterium matruchotii	Corynebacterium matruchotii	28	30.8	0.824999	4.57397	0.101572	0.274605	0.623069	1.04322	0.593565	0.801663	0.345082	0.702199		protein_2991	7302	Uncharacterized protein	NA	Oribacterium	Oribacterium sp. oral taxon 078	Oribacterium sp. oral taxon 078	2.13854	17.4652	0.000161243	0.00829515	2.55689	3.44121	0.178958	0.464523
protein_727	727	Polyribonucleotide nucleotidyltransferase (EC 2.7.7.8) (Polynucleotide phosphorylase) (PNPase)	K00962;	Actinomyces	NA	Actinomyces	9	19.4	-0.168858	0.375509	0.828818	0.916025	1.26518	1.04311	0.593598	0.801663	0.546034	0.835732		protein_1917	4850	Autotransporter beta-domain protein	NA	Leptotrichia	Leptotrichia hofstadii	Leptotrichia hofstadii	-2.05222	17.349	0.000170888	0.00835771	0.0650165	8.99964	0.011111	0.155732
protein_1577	1577	NA	NA	NA	NA	No hits	1	9.2	0.592645	0.514904	0.773019	0.886164	1.37994	0.525276	0.76902	0.894672	0.473898	0.79595		protein_3937	10249	Anaphase-promoting complex subunit 7	NA	NA	NA	root	1.45251	17.3653	0.000169499	0.00835771	0.20865	1.74074	0.418797	0.676656
protein_11158	11158	NA	NA	NA	NA	Homininae	7	7.7	-0.00837046	4.22496	0.120937	0.305367	-0.687754	2.51282	0.284675	0.571877	0.148194	0.493484		protein_496	1041	UPF0182 protein HMPREF9058_0830	NA	Actinomyces	NA	Actinomyces	1.93131	17.2816	0.000176749	0.00848719	4.61132	0.609542	0.737292	0.879875
protein_6481	6481	DivIVA domain protein	NA	Corynebacterium	Corynebacterium matruchotii	Corynebacterium matruchotii ATCC 33806	11	58.4	0.370129	2.7559	0.252094	0.465705	0.240111	4.02743	0.133492	0.416616	0.32629	0.687471		protein_4289	10682	Polypyrimidine tract-binding protein 1 (Fragment)	NA	NA	NA	Amniota	1.13628	17.1486	0.000188898	0.00867615	0.0843574	3.764	0.152285	0.433892
protein_10079	10079	Hsp20/alpha crystallin family protein	NA	Selenomonas	Selenomonas noxia	Selenomonas noxia	4	40.8	-0.251163	19.7516	5.14028e-05	0.00465462	-1.50819	23.1131	9.57319e-06	0.00336431	9.00022e-06	0.00640944		protein_1579	3917	Elongation factor Ts (EF-Ts)	NA	Fusobacterium	NA	Fusobacterium	1.3409	17.1144	0.000192156	0.00874974	1.73643	7.65209	0.0217956	0.205112
protein_10452	10452	Acyl-CoA-binding protein (ACBP) (Diazepam-binding inhibitor) (DBI) (Endozepine) (EP)	K08762;	NA	NA	Homininae	9	80.5	0.969768	13.7194	0.00104923	0.0218147	0.370226	4.21394	0.121606	0.399507	0.0400973	0.304619		protein_4056	10403	Apolipoprotein A-I (Apo-AI) (ApoA-I) (Apolipoprotein A1) [Cleaved into: Proapolipoprotein A-I (ProapoA-I); Truncated apolipoprotein A-I (Apolipoprotein A-I(1-242))]	K08757;	NA	NA	root	1.20799	17.0662	0.000196847	0.00878402	0.347513	7.81207	0.0201202	0.197236
protein_8353	8353	Uncharacterized protein	NA	Prevotella	Prevotella nigrescens	Prevotella nigrescens	11	30.8	1.52806	8.54635	0.0139375	0.0934861	1.17942	2.67408	0.262623	0.550104	0.151483	0.498231		protein_4209	10582	Ras-related C3 botulinum toxin substrate 2	NA	Esox	NA	Esox lucius	1.14575	17.039	0.000199543	0.00878402	0.251851	3.84684	0.146106	0.42702
protein_1265	1265	Glyceraldehyde-3-phosphate dehydrogenase (EC 1.2.1.-)	NA	Actinobaculum	Actinobaculum sp. oral taxon 183	Actinobaculum sp. oral taxon 183 str. F0552	23	74.9	0.0591983	3.7058	0.156782	0.356612	-0.909589	4.39068	0.111321	0.38654	0.0769315	0.380083		protein_4249	10635	filamin-A	NA	Mesocricetus	NA	Mesocricetus auratus	1.15515	17.0222	0.000201224	0.00878402	0.357392	2.56594	0.277212	0.563653
protein_11835	11835	Fructose-1,6-bisphosphate aldolase, class II (EC 4.1.2.13)	K01624;	Leptotrichia	NA	Leptotrichia	12	46.5	0.264917	0.148367	0.928501	0.97098	0.288755	0.212634	0.899139	0.961525	0.726052	0.927805		protein_4693	11207	Apolipoprotein A-I (Apo-AI) (ApoA-I) (Apolipoprotein A1) [Cleaved into: Proapolipoprotein A-I (ProapoA-I); Truncated apolipoprotein A-I (Apolipoprotein A-I(1-242))]	K08757;	NA	NA	Eutheria	1.00007	17.0341	0.000200025	0.00878402	-0.0312847	6.66241	0.03575	0.244679
protein_9729	9729	Amylase-binding protein	NA	Streptococcus	NA	Streptococcus	15	30.1	-2.0119	18.0676	0.000119311	0.00677294	-3.16471	19.7543	5.13341e-05	0.00982217	3.41968e-05	0.00975941		protein_4808	11379	heme-binding protein 2	NA	NA	NA	root	1.04113	17.0237	0.000201072	0.00878402	0.0179601	9.18406	0.0101323	0.150972
protein_3026	3026	Fumarate hydratase class II (Fumarase C) (EC 4.2.1.2) (Aerobic fumarase) (Iron-independent fumarase)	K01679;	Capnocytophaga	NA	Capnocytophaga	9	32.7	0.326565	8.68123	0.0130285	0.0899156	0.776744	9.37741	0.00919859	0.144465	0.00346195	0.144961		protein_332	717	Phosphoglycerate kinase (EC 2.7.2.3)	NA	Actinomyces	NA	Actinomyces	-1.53022	16.9848	0.000205017	0.00880404	0.97819	5.43596	0.0660078	0.31595
protein_896	896	Dihydrolipoyl dehydrogenase (EC 1.8.1.4)	K00382;	Actinomyces	NA	Actinomyces	7	20.1	0.551794	5.41172	0.0668128	0.218222	1.50948	1.61843	0.445207	0.699936	0.600186	0.864969		protein_2522	6382	Glutamate dehydrogenase	NA	Corynebacterium	Corynebacterium matruchotii	Corynebacterium matruchotii	1.23955	16.8472	0.000219622	0.00920671	0.430017	1.22252	0.542666	0.770319
protein_7243	7243	Cell wall-binding repeat protein	NA	Oribacterium	Oribacterium sp. oral taxon 078	Oribacterium sp. oral taxon 078	8	15.5	0.956819	4.23364	0.120414	0.304615	3.25635	10.4611	0.00535052	0.117576	0.0709866	0.367083		protein_2014	5075	Gram-negative porin	NA	Lautropia	Lautropia mirabilis	Lautropia mirabilis	-2.85294	16.8124	0.000223477	0.00929455	1.65019	1.72246	0.422641	0.680305
protein_2258	2258	Succinate--CoA ligase [ADP-forming] subunit beta (EC 6.2.1.5) (Succinyl-CoA synthetase subunit beta) (SCS-beta)	NA	Capnocytophaga	NA	Capnocytophaga sp. oral taxon 863	9	31.5	0.291374	0.830576	0.66015	0.805686	1.89386	0.501537	0.778203	0.89902	0.744902	0.935349		protein_2181	5508	Uncharacterized protein	NA	Leptotrichia	Leptotrichia sp. oral taxon 225	Leptotrichia sp. oral taxon 225	1.732	16.7224	0.000233765	0.00949806	0.57592	11.6006	0.00302669	0.0925917
protein_10749	10749	Transient receptor potential cation channel subfamily V member 2	NA	NA	NA	root	5	25.6	-0.305314	0.477954	0.787433	0.89399	-1.65395	3.62777	0.163019	0.446535	0.874603	0.986111		protein_3198	8149	Uncharacterized protein	NA	Prevotella	NA	Prevotella	-3.19259	16.4424	0.000268898	0.0105209	1.66639	16.6327	0.000244485	0.0257687
protein_11971	11971	Pyruvate phosphate dikinase (EC 2.7.9.1)	NA	Tannerella	Tannerella sp. oral taxon BU063	Tannerella sp. oral taxon BU063	9	11.9	-0.16128	2.76451	0.251012	0.464686	1.06755	3.2896	0.193051	0.479253	0.127106	0.463057		protein_3550	9171	Phosphoenolpyruvate carboxykinase [GTP] (PEP carboxykinase) (PEPCK) (EC 4.1.1.32) (GTP-dependent phosphoenolpyruvate carboxykinase) (GTP-PEPCK)	NA	Rothia	NA	Rothia	1.43416	16.446	0.000268412	0.0105209	-0.400929	0.824803	0.662058	0.844397
protein_12077	12077	Uncharacterized protein	NA	Tannerella	Tannerella sp. oral taxon BU063	Tannerella sp. oral taxon BU063	4	39.3	0.357765	4.64151	0.0981996	0.268477	0.278902	3.75367	0.153074	0.435454	0.0528777	0.337337		protein_4462	10900	Uncharacterized protein	NA	NA	NA	Eutheria	1.08211	16.4581	0.000266793	0.0105209	-0.202818	2.1751	0.33704	0.614847
protein_133	133	Uncharacterized protein	NA	Actinomyces	NA	Actinomyces	10	58.6	0.368098	0.291513	0.864368	0.935175	0.189886	0.0423124	0.979066	0.99792	0.839647	0.972726		protein_3527	9090	Uncharacterized protein (Fragment)	NA	Rothia	Rothia aeria	Rothia aeria F0474	2.10498	16.3973	0.000275025	0.0106815	-2.8739	17.3257	0.000172893	0.0198076
protein_9290	9290	Uncharacterized protein	NA	Rothia	Rothia dentocariosa	Rothia dentocariosa	12	50	1.03024	4.65544	0.097518	0.267449	0.185178	7.18963	0.0274657	0.21839	0.0447145	0.315974		protein_2746	6684	SSU ribosomal protein S1P	K02945;	Corynebacterium	NA	Corynebacterium	1.2383	16.2936	0.000289656	0.0107752	-0.442358	4.0982	0.128851	0.409556
protein_5082	5082	Succinate--CoA ligase [ADP-forming] subunit beta (EC 6.2.1.5) (Succinyl-CoA synthetase subunit beta) (SCS-beta)	NA	Lautropia	Lautropia mirabilis	Lautropia mirabilis	5	14.9	-0.461799	0.0871564	0.957358	0.981919	2.74468	7.44046	0.0242283	0.210542	0.767992	0.945791		protein_4297	10692	Mastermind-like protein	NA	NA	NA	Amniota	1.88151	16.0748	0.000323145	0.0114554	-0.19725	3.97558	0.136998	0.41805
protein_12374	12374	Methylmalonyl-CoA carboxyltransferase 12S subunit	NA	Veillonella	NA	Veillonella	7	22	0.86008	6.43836	0.0399879	0.165393	0.939442	6.91946	0.0314383	0.229568	0.0130301	0.20981		protein_4312	10709	Endoplasmic reticulum resident protein 29	NA	NA	NA	Catarrhini	1.18512	15.9611	0.000342052	0.0118863	-0.242983	2.13345	0.344134	0.622646
protein_5161	5161	Elongation factor Ts (EF-Ts)	NA	Lautropia	Lautropia mirabilis	Lautropia mirabilis	10	27.8	1.95873	3.38918	0.183675	0.388662	2.95647	1.60681	0.447801	0.702545	0.577509	0.850844		protein_4636	11124	Chloride channel accessory 4	K05030;	NA	NA	Hominoidea	1.38718	15.9281	0.000347743	0.0119444	-0.264823	4.50346	0.105217	0.375673
protein_6461	6461	LPXTG-motif cell wall anchor domain protein	NA	Corynebacterium	Corynebacterium matruchotii	Corynebacterium matruchotii	19	28.5	-0.16168	4.55449	0.102567	0.275963	1.2621	3.37093	0.185358	0.470352	0.844722	0.973972		protein_4804	11374	Talin-1	K06271;	NA	NA	Hominidae	1.14367	15.9123	0.000350508	0.0119444	0.152052	2.57557	0.275881	0.563306
protein_729	729	Elongation factor Ts (EF-Ts)	K02357;	Actinomyces	NA	Actinomyces oris	20	73.1	0.70579	6.40456	0.0406694	0.166094	0.650599	1.38082	0.50137	0.742351	0.264607	0.632039		protein_1613	3972	ABC transporter substrate-binding protein	NA	Fusobacterium	NA	Fusobacterium	1.77779	15.8311	0.000365028	0.0121334	0.94648	2.92253	0.231943	0.522028
protein_6710	6710	Phosphoenolpyruvate-protein phosphotransferase (EC 2.7.3.9) (Phosphotransferase system, enzyme I)	K08483;	Corynebacterium	NA	Corynebacterium	12	19.9	0.674594	5.00191	0.0820065	0.243195	0.186319	1.10165	0.576475	0.791538	0.780178	0.951367		protein_366	775	Thioredoxin	NA	Actinomyces	NA	Actinomyces	1.19435	15.7569	0.000378826	0.0124723	1.42692	13.3611	0.00125509	0.0674932
protein_3121	3121	Tetratricopeptide repeat protein	NA	Capnocytophaga	NA	Capnocytophaga	8	24	-0.146976	3.32272	0.18988	0.39542	0.191242	1.32482	0.515607	0.752532	0.250473	0.615685		protein_2734	6669	Protein translocase subunit SecA	NA	Corynebacterium	NA	Corynebacterium	1.74145	15.7184	0.000386181	0.0125914	0.44944	3.1344	0.208628	0.50033
protein_6867	6867	30S ribosomal protein S5	NA	Veillonella	NA	Veillonella	8	47.9	0.181515	6.99185	0.0303207	0.142692	-0.219844	8.86143	0.011906	0.158451	0.00870842	0.180501		protein_1228	2997	Triosephosphate isomerase (TIM) (TPI) (EC 5.3.1.1) (Triose-phosphate isomerase)	NA	Capnocytophaga	NA	Capnocytophaga	1.26013	15.6448	0.000400669	0.0129045	1.39258	10.4988	0.00525077	0.117986
protein_11853	11853	Adhesion protein FadA	NA	Leptotrichia	Leptotrichia sp. oral taxon 879	Leptotrichia sp. oral taxon 879	11	64.4	0.416445	1.55001	0.460702	0.655187	-0.138944	3.4481	0.178343	0.464702	0.31775	0.679822		protein_1160	2850	Phosphoenolpyruvate carboxykinase (ATP) (PCK) (PEP carboxykinase) (PEPCK) (EC 4.1.1.49)	K01610;	Capnocytophaga	NA	Capnocytophaga	1.46716	15.6026	0.000409202	0.0130994	0.752799	3.73664	0.154383	0.435752
protein_5650	5650	Adhesion protein FadA	NA	Leptotrichia	NA	Leptotrichia	10	79.9	4.63883	4.10883	0.128168	0.317392	1.23719	2.21901	0.329721	0.607931	0.470369	0.792427		protein_1089	2672	50S ribosomal protein L7/L12	NA	Abiotrophia	Abiotrophia defectiva	Abiotrophia defectiva ATCC 49176	2.79436	15.5747	0.000414959	0.0132037	2.82321	9.20885	0.0100075	0.150684
protein_9255	9255	50S ribosomal protein L4	NA	Rothia	Rothia dentocariosa	Rothia dentocariosa	6	42.4	0.258548	5.87519	0.0529929	0.191358	0.617692	5.68548	0.0582658	0.296997	0.0174169	0.233043		protein_3974	10302	V-type proton ATPase subunit H	NA	NA	NA	Amniota	1.83191	15.4854	0.000433907	0.0137239	0.710014	0.652126	0.72176	0.872633
protein_1065	1065	Peptidase, S8/S53 family	NA	Actinomyces	NA	Actinomyces	8	21.7	1.58728	6.15428	0.0460909	0.177612	-1.64825	8.44636	0.014652	0.176864	0.0221575	0.252608		protein_1025	2478	Azurin	NA	Cardiobacterium	Cardiobacterium hominis	Cardiobacterium hominis	1.70578	15.4003	0.00045277	0.0139856	0.653807	3.07994	0.214388	0.504305
protein_10951	10951	YWHAE/FAM22A fusion protein (Fragment)	NA	NA	NA	Eukaryota	9	42.7	0.67302	4.67477	0.0965799	0.265848	-0.0062008	2.33504	0.311138	0.591568	0.227663	0.591094		protein_2184	5518	Uncharacterized protein	NA	Leptotrichia	Leptotrichia sp. oral taxon 225	Leptotrichia sp. oral taxon 225	3.01618	15.2987	0.000476355	0.0143778	2.57609	4.4039	0.110587	0.384937
protein_10368	10368	Acyl-coenzyme A thioesterase 8	NA	NA	NA	Amniota	4	33.8	0.969158	18.861	8.02385e-05	0.00552274	0.452449	8.48783	0.0143513	0.176332	0.00583529	0.155379		protein_2038	5140	Iron-sulfur cluster assembly scaffold protein IscU	NA	Lautropia	Lautropia mirabilis	Lautropia mirabilis	3.62332	15.2049	0.000499227	0.0148686	6.55082	4.49235	0.105803	0.376999
protein_11228	11228	Myeloid-derived growth factor (MYDGF) (Interleukin-25) (IL-25) (Stromal cell-derived growth factor SF20)	NA	NA	NA	Eutheria	4	26	0.942225	6.69083	0.0352457	0.154774	0.083856	2.05585	0.357748	0.635458	0.17156	0.526544		protein_2558	6427	FeS assembly protein SufB	NA	Corynebacterium	Corynebacterium matruchotii	Corynebacterium matruchotii	1.20012	15.2167	0.000496278	0.0148686	0.598144	2.02481	0.363343	0.639242
protein_6656	6656	Carbamoyl-phosphate synthase L chain, ATP binding domain protein	NA	Corynebacterium	Corynebacterium matruchotii	Corynebacterium matruchotii	3	9.9	-0.893782	1.45785	0.482427	0.672428	-0.221382	1.87822	0.390975	0.660689	0.277112	0.641982		protein_4516	10966	Protein DBF4 like protein B	NA	NA	NA	Gnathostomata	1.76215	15.0933	0.00052787	0.0154045	-0.173927	3.25425	0.196494	0.483562
protein_12043	12043	60 kDa chaperonin (GroEL protein) (Protein Cpn60)	K04077;	Tannerella	Tannerella sp. oral taxon BU063	Tannerella sp. oral taxon BU063	26	48	1.27624	9.01001	0.0110536	0.0819121	0.0757308	1.49109	0.474475	0.723799	0.222115	0.584305		protein_5137	12197	Annexin A4 (35-beta calcimedin) (Annexin IV) (Annexin-4) (Carbohydrate-binding protein p33/p41) (Chromobindin-4) (Endonexin I) (Lipocortin IV) (P32.5) (PP4-X) (Placental anticoagulant protein II) (PAP-II) (Protein II)	K17093;	NA	NA	Boreoeutheria	1.39854	15.0964	0.000527065	0.0154045	0.0575428	1.66849	0.434203	0.689025
protein_11236	11236	Chymotrypsin-C-like protein (EC 3.4.21.2) (Fragment)	NA	NA	NA	Eutheria	10	35.8	0.688568	7.77475	0.0204991	0.114336	-0.0397162	2.56718	0.277042	0.564581	0.114532	0.444659		protein_1248	3036	50S ribosomal protein L28	NA	NA	NA	Bacteroidetes	1.94786	15.0451	0.000540739	0.0156632	2.65557	0.138332	0.933172	0.97828
protein_12071	12071	NA	NA	Tannerella	Tannerella sp. oral taxon BU063	Tannerella sp. oral taxon BU063	3	4.4	0.94241	6.6352	0.0362398	0.156394	0.412201	1.93065	0.380859	0.652621	0.404157	0.748328		protein_1051	2529	Nitrite reductase, copper-dependent (EC 1.7.2.1)	NA	Cardiobacterium	Cardiobacterium hominis	Cardiobacterium hominis	2.22273	15.0145	0.000549082	0.015677	1.33439	1.9154	0.383774	0.654104
protein_12116	12116	NA	NA	Tannerella	Tannerella sp. oral taxon BU063	Tannerella sp. oral taxon BU063	12	13.2	2.88443	6.99659	0.0302489	0.142482	0.17846	1.06791	0.586281	0.795266	0.999365	0.999997		protein_4125	10483	Complement factor H	NA	NA	NA	root	1.31715	14.8465	0.000597199	0.0166021	0.57304	5.18726	0.0747482	0.330195
protein_9881	9881	50S ribosomal protein L1	NA	Stomatobaculum	Stomatobaculum longum	Stomatobaculum longum	6	41.1	0.397074	0.491794	0.782003	0.89052	1.44411	3.73476	0.154528	0.436069	0.496315	0.810393		protein_2986	7291	50S ribosomal protein L23	NA	Oribacterium	Oribacterium sp. oral taxon 078	Oribacterium sp. oral taxon 078	1.55181	14.8048	0.000609783	0.0168632	1.27383	6.06958	0.0480849	0.271896
protein_12112	12112	50S ribosomal protein L1	K02863;	Tannerella	Tannerella sp. oral taxon BU063	Tannerella sp. oral taxon BU063 isolate Cell 1/3	9	50.6	0.266943	1.18684	0.552434	0.729323	-0.428853	5.35459	0.0687489	0.320217	0.277471	0.642448		protein_2498	6353	Decaprenylphosphoryl-beta-D-ribose oxidase	K16653;	Corynebacterium	NA	Corynebacterium	1.05191	14.6309	0.000665194	0.0178353	0.173868	0.258656	0.878686	0.951248
protein_5072	5072	50S ribosomal protein L1	NA	Lautropia	Lautropia mirabilis	Lautropia mirabilis	8	49.6	2.30705	5.24545	0.0726047	0.228746	4.42318	1.10657	0.575058	0.790894	NA	NA		protein_4616	11098	Plakophilin 1	NA	NA	NA	Simiiformes	1.12034	14.6337	0.000664249	0.0178353	-0.620784	1.30203	0.521517	0.755811
protein_2547	2547	50S ribosomal protein L1	NA	Cardiobacterium	Cardiobacterium hominis	Cardiobacterium hominis ATCC 15826	5	32.2	1.56757	0.5941	0.743007	0.865249	0.446876	1.82694	0.401129	0.666534	0.448518	0.77766		protein_737	1677	Tat pathway signal sequence domain protein	NA	Tannerella	Tannerella forsythia	Tannerella forsythia KS16	3.87062	14.572	0.000685068	0.0182754	4.0493	5.52385	0.06317	0.309392
protein_6278	6278	Ribose-phosphate pyrophosphokinase (RPPK) (EC 2.7.6.1) (5-phospho-D-ribosyl alpha-1-diphosphate) (Phosphoribosyl diphosphate synthase) (Phosphoribosyl pyrophosphate synthase) (PRPP synthase) (PRPPase) (p-Rib-PP synthase)	K00948;	Corynebacterium	NA	Corynebacterium	6	35	0.745464	3.11131	0.211051	0.420661	0.469763	1.80001	0.406568	0.668371	0.224047	0.586583		protein_1029	2488	Lysine-arginine-ornithine-binding periplasmic protein (TC 3.A.1.3.1)	NA	Cardiobacterium	Cardiobacterium hominis	Cardiobacterium hominis	2.29199	14.5456	0.000694177	0.0183332	-0.736213	3.91975	0.140876	0.422789
protein_4328	4328	Flavodoxin	NA	Johnsonella	Johnsonella ignava	Johnsonella ignava	7	73.4	1.16366	1.3029	0.521288	0.702735	1.71519	12.7394	0.00171268	0.0806022	0.373575	0.724114		protein_1307	3261	30S ribosomal protein S11	K02948;	Selenomonas	NA	Selenomonas	2.19821	14.5296	0.000699731	0.018388	2.03071	0.922021	0.630646	0.824381
protein_10595	10595	Histone cluster 1 H1 family member b	K11275;	NA	NA	Eutheria	18	46.9	0.841875	11.746	0.0028144	0.0375447	0.50101	3.26207	0.195727	0.48264	0.0932882	0.409811		protein_3100	7708	Succinate dehydrogenase and fumarate reductase iron-sulfur protein (EC 1.3.99.1)	NA	Prevotella	NA	Prevotella	1.72283	14.4884	0.0007143	0.0185859	-0.725186	7.73735	0.020886	0.199401
protein_5380	5380	Glycine reductase complex component C, beta subunit	NA	Leptotrichia	Leptotrichia sp. oral taxon 215	Leptotrichia sp. oral taxon 215	11	28.7	0.96351	1.81639	0.403252	0.606771	0.382041	1.93532	0.37997	0.65216	0.205444	0.567493		protein_4334	10734	LOW QUALITY PROTEIN: filamin-A-like	NA	NA	NA	Bilateria	1.03659	14.4468	0.000729322	0.0187916	0.0278026	2.48986	0.287961	0.572514
protein_11611	11611	Flavodoxin	NA	Selenomonas	Selenomonas sputigena	Selenomonas sputigena ATCC 35185	6	47.6	1.06683	0.674795	0.713625	0.844896	1.59045	6.72254	0.0346912	0.242053	0.783703	0.952869		protein_4117	10471	UHRF1-binding protein 1	NA	NA	NA	Euarchontoglires	1.0578	14.4147	0.000741101	0.0188197	0.0363361	1.81056	0.404428	0.667378
protein_5519	5519	Sugar-binding domain protein	NA	Leptotrichia	NA	Leptotrichia	15	64.6	2.29461	3.42434	0.180474	0.385552	0.987687	0.510368	0.774774	0.897594	0.731959	0.93001		protein_4594	11067	Apolipoprotein A-I (Apo-AI) (ApoA-I) (Apolipoprotein A1) [Cleaved into: Proapolipoprotein A-I (ProapoA-I); Truncated apolipoprotein A-I (Apolipoprotein A-I(1-242))]	K08757;	Homo	NA	Homo sapiens	1.45869	14.3973	0.000747603	0.0188721	-0.0604446	0.0778297	0.961833	0.991367
protein_364	364	50S ribosomal protein L10	NA	Actinomyces	NA	Actinomyces	9	75.1	0.366337	2.21907	0.329712	0.542755	0.0683467	0.97708	0.613521	0.814093	0.404679	0.748328		protein_2666	6572	Uncharacterized protein	NA	Corynebacterium	Corynebacterium matruchotii	Corynebacterium matruchotii ATCC 33806	1.6572	14.3161	0.000778568	0.0193084	-1.82627	26.8446	1.4817e-06	0.000966648
protein_12114	12114	50S ribosomal protein L7/L12	K02935;	Tannerella	Tannerella sp. oral taxon BU063	Tannerella sp. oral taxon BU063 isolate Cell 8/11	15	71	-0.445707	3.52129	0.171934	0.377337	-0.018768	2.4491	0.293889	0.577204	0.226477	0.589969		protein_2180	5507	Uncharacterized protein	NA	Leptotrichia	Leptotrichia sp. oral taxon 225	Leptotrichia sp. oral taxon 225	1.14893	14.2915	0.000788187	0.0193637	0.224285	7.93506	0.0189201	0.193986
protein_10727	10727	Lipocalin 1 (Tear prealbumin), isoform CRA_a	NA	Homo	Homo sapiens	Homo sapiens	7	56.8	1.60331	8.44235	0.0146814	0.096025	-0.875504	19.8469	4.90129e-05	0.00982217	0.126537	0.462662		protein_3949	10268	Aldo-keto reductase family 1 member B10 (EC 1.1.1.-) (ARL-1) (Aldose reductase-like) (Aldose reductase-related protein) (ARP) (hARP) (Small intestine reductase) (SI reductase)	K00011;	NA	NA	root	1.37325	14.1478	0.000846906	0.0205811	0.0176936	1.40644	0.49499	0.736814
protein_6352	6352	Oxidoreductase, short chain dehydrogenase/reductase family protein	NA	Corynebacterium	Corynebacterium matruchotii	Corynebacterium matruchotii	15	76.9	0.882393	6.15203	0.0461429	0.177612	-0.0951912	3.37848	0.18466	0.470352	0.840191	0.97313		protein_3076	7648	Phosphoserine aminotransferase (EC 2.6.1.52) (Phosphohydroxythreonine aminotransferase) (PSAT)	K00831;	Prevotella	Prevotella denticola	Prevotella denticola	2.03421	14.1309	0.000854113	0.0206001	0.442108	1.29812	0.522537	0.756498
protein_11938	11938	Uncharacterized protein	NA	Treponema	NA	Treponema	4	21.6	1.32302	0.829817	0.660401	0.805686	1.81301	3.10633	0.211577	0.503544	0.437972	0.769306		protein_1116	2767	2,3-bisphosphoglycerate-dependent phosphoglycerate mutase (BPG-dependent PGAM) (PGAM) (Phosphoglyceromutase) (dPGM) (EC 5.4.2.11)	NA	Capnocytophaga	NA	Capnocytophaga sp. oral taxon 412	1.33154	13.9666	0.000927253	0.0210963	0.530855	3.82024	0.148063	0.429203
protein_151	151	50S ribosomal protein L10	NA	Actinomyces	NA	Actinomyces	7	55.2	-1.07972	2.72704	0.255759	0.468578	0.448789	2.50516	0.285766	0.5722	0.576321	0.849905		protein_4092	10444	APOA4 protein (Fragment)	NA	Homo	NA	Homo sapiens	1.05584	14.005	0.000909602	0.0210963	-0.307012	4.73284	0.0938158	0.359554
protein_2969	2969	30S ribosomal protein S10	NA	Capnocytophaga	Capnocytophaga sp. oral taxon 329	Capnocytophaga sp. oral taxon 329 str. F0087	6	62.1	1.17099	0.252806	0.88126	0.946305	2.70078	1.13593	0.566678	0.78638	0.615162	0.872432		protein_3254	8333	Uncharacterized protein	NA	Prevotella	Prevotella nigrescens	Prevotella nigrescens	2.75889	13.9013	0.000957994	0.02125	1.71366	6.87449	0.0321532	0.233078
protein_10169	10169	Hsp20/alpha crystallin family protein	NA	Selenomonas	NA	Selenomonas	4	40.8	0.78312	2.71927	0.256754	0.468872	-0.486809	1.6394	0.440563	0.695794	0.346817	0.702199		protein_3972	10300	src kinase-associated phosphoprotein 2 isoform X2	NA	NA	NA	Amniota	1.27323	13.9179	0.000950086	0.02125	0.58929	0.872002	0.646617	0.835124
protein_6413	6413	Creatinase	NA	Corynebacterium	Corynebacterium matruchotii	Corynebacterium matruchotii ATCC 33806	4	16.8	0.979543	3.8109	0.148756	0.346613	-0.0582548	1.14709	0.563523	0.784085	0.365837	0.719955		protein_4020	10365	Uncharacterized protein	NA	NA	NA	root	1.30411	13.9117	0.000953031	0.02125	1.19531	2.32244	0.313104	0.592481
protein_11554	11554	Heat shock protein Hsp20	K13993;	Selenomonas	NA	Selenomonas	4	40.8	1.68839	0.921492	0.630813	0.784518	3.34864	0.829383	0.660544	0.844826	NA	NA		protein_4197	10569	Hematopoietic lineage cell-specific protein (Hematopoietic cell-specific LYN substrate 1) (LckBP1) (p75)	K06106;	Homo	NA	Homo sapiens	1.11083	13.894	0.00096152	0.02125	0.034835	3.73448	0.15455	0.435752
protein_981	981	LPXTG-motif cell wall anchor domain protein	NA	Actinomyces	NA	Actinomyces	1	3.1	-1.25879	0.350672	0.839175	0.921076	3.81746	1.13036	0.568258	0.787328	NA	NA		protein_4210	10585	ezrin isoform X2	NA	NA	NA	Amniota	1.49705	13.8652	0.00097548	0.0213796	-0.0565677	0.742733	0.689791	0.858515
protein_4281	4281	NA	NA	NA	NA	No hits	5	13.1	-0.820165	4.54257	0.10318	0.276759	2.73822	6.9245	0.0313591	0.229499	0.0354392	0.290566		protein_1987	4993	Azurin	NA	Lautropia	Lautropia mirabilis	Lautropia mirabilis	2.67477	13.8185	0.000998498	0.0216223	3.6245	20.5485	3.45099e-05	0.00780782
protein_6332	6332	Pyruvate dehydrogenase E1 component (EC 1.2.4.1)	NA	Corynebacterium	Corynebacterium matruchotii	Corynebacterium matruchotii ATCC 14266	13	20.1	1.29577	9.49412	0.00867719	0.0715597	0.24363	4.22576	0.120889	0.398322	0.330644	0.6896		protein_5198	12303	Elongation factor Tu (EF-Tu)	NA	Treponema	NA	Treponema	2.14406	13.8068	0.00100435	0.0216223	1.89518	4.52292	0.104198	0.373047
protein_72	72	Bacterial group 2 Ig-like protein	NA	Catonella	Catonella morbi	Catonella morbi	23	27.4	0.269761	0.445359	0.800371	0.901295	3.87687	13.4148	0.00122182	0.067109	0.619055	0.874714		protein_495	1040	Peptidase	NA	Actinomyces	NA	Actinomyces	1.68018	13.7026	0.00105807	0.0220029	1.61491	0.40934	0.814916	0.917651
protein_6339	6339	50S ribosomal protein L9	NA	Corynebacterium	Corynebacterium matruchotii	Corynebacterium matruchotii	7	59.3	0.733773	4.43519	0.108871	0.285894	0.54726	0.695433	0.706299	0.865397	0.848715	0.974192		protein_2081	5272	Cell division protein FtsZ	NA	Lautropia	Lautropia mirabilis	Lautropia mirabilis	2.1431	13.6615	0.00108004	0.0222284	3.74565	2.76069	0.251492	0.542375
protein_122	122	Elongation factor Ts (EF-Ts)	K02357;	Actinomyces	NA	Actinomyces	11	39.8	0.105032	1.56216	0.45791	0.652454	0.212996	1.75314	0.416207	0.675628	0.21203	0.57444		protein_3512	9046	Glyceraldehyde-3-phosphate dehydrogenase (EC 1.2.1.12)	NA	Rothia	Rothia aeria	Rothia aeria F0474	1.68215	13.626	0.00109938	0.0225074	3.35971	0.310345	0.856267	0.938959
protein_9142	9142	50S ribosomal protein L18	NA	NA	NA	Micrococcaceae	4	25.8	0.379773	1.84699	0.397128	0.602113	-0.137218	2.01259	0.36557	0.641094	0.488788	0.807368		protein_4574	11039	Desmocollin-2 (Cadherin family member 2) (Desmocollin-3) (Desmosomal glycoprotein II) (Desmosomal glycoprotein III)	K07601;	Homo	NA	Homo sapiens	1.99818	13.5827	0.00112347	0.0228237	0.42435	0.142671	0.93115	0.976549
protein_8779	8779	50S ribosomal protein L11	K02867;	Propionibacterium	Propionibacterium propionicum	Propionibacterium propionicum F0230a	4	26.1	0.112574	0.490491	0.782512	0.890907	0.726222	0.254085	0.880696	0.952694	0.750879	0.939348		protein_4319	10717	Cytidine/uridine monophosphate kinase 1	NA	NA	NA	root	1.33261	13.5469	0.00114373	0.023058	-0.959887	13.6675	0.00107682	0.0627076
protein_5279	5279	50S ribosomal protein L15	NA	Lautropia	Lautropia mirabilis	Lautropia mirabilis	4	51.7	-0.860252	2.10038	0.349872	0.560353	2.99651	2.20241	0.33247	0.610558	0.249647	0.614925		protein_2541	6404	Methionine aminopeptidase (MAP) (MetAP) (EC 3.4.11.18) (Peptidase M)	NA	NA	NA	Actinomycetales	2.22486	13.5199	0.00115929	0.0232584	1.95849	1.45224	0.483783	0.730438
protein_10635	10635	filamin-A	NA	Mesocricetus	NA	Mesocricetus auratus	34	20.7	1.15515	17.0222	0.000201224	0.00873413	0.357392	2.56594	0.277212	0.564581	0.119502	0.450122		protein_2961	7247	Hsp20/alpha crystallin family protein	NA	Oribacterium	Oribacterium sp. oral taxon 078	Oribacterium sp. oral taxon 078 str. F0262	2.84355	13.4714	0.00118772	0.0234965	2.03272	0.551485	0.759008	0.889864
protein_10456	10456	Protein disulfide-isomerase (PDI) (EC 5.3.4.1) (Cellular thyroid hormone-binding protein) (Endoplasmic reticulum resident protein 59) (ER protein 59) (ERp59) (Prolyl 4-hydroxylase subunit beta) (p55)	K09580;	NA	NA	Eutheria	32	66.5	0.926461	17.5607	0.000153727	0.00807373	0.237014	3.93103	0.140083	0.42218	0.0689632	0.361563		protein_4373	10779	Stress-70 protein, mitochondrial	NA	NA	NA	Eutheria	1.40707	13.3867	0.00123914	0.0242413	-0.2808	2.687	0.260931	0.548475
protein_6600	6600	1,4-alpha-glucan branching enzyme GlgB (EC 2.4.1.18) (1,4-alpha-D-glucan:1,4-alpha-D-glucan 6-glucosyl-transferase) (Alpha-(1->4)-glucan branching enzyme) (Glycogen branching enzyme) (BE)	NA	Corynebacterium	Corynebacterium matruchotii	Corynebacterium matruchotii ATCC 33806	6	12.7	1.56452	5.71088	0.0575306	0.200019	-0.970931	3.86424	0.144841	0.426776	0.561835	0.841654		protein_707	1594	Uncharacterized protein	NA	Actinomyces	NA	Actinomyces	1.09058	13.3371	0.00127025	0.0244871	1.68516	0.623242	0.732259	0.87782
protein_6346	6346	Uncharacterized protein	NA	Corynebacterium	Corynebacterium matruchotii	Corynebacterium matruchotii	3	13.2	0.792462	1.19292	0.550759	0.727512	1.98088	0.183019	0.912553	0.967639	NA	NA		protein_4094	10446	Creatine kinase, M-type	K00933;	NA	NA	Theria	2.21604	13.2984	0.00129509	0.0246066	0.9051	1.40948	0.494238	0.736396
protein_8969	8969	50S ribosomal protein L7/L12	NA	Alloprevotella	NA	Alloprevotella	4	29.8	0.466357	1.02178	0.599962	0.765351	1.32677	1.13319	0.567454	0.786796	0.609001	0.868881		protein_5134	12187	Guanylate-binding protein 6 (GTP-binding protein 6) (GBP-6) (Guanine nucleotide-binding protein 6)	K20908;	NA	NA	Homininae	1.41008	13.1846	0.00137088	0.0254343	-0.750769	1.42697	0.489935	0.733591
protein_10271	10271	Periplakin (190 kDa paraneoplastic pemphigus antigen) (195 kDa cornified envelope precursor protein)	K10386;	NA	NA	Homininae	52	39.9	0.884398	5.48102	0.0645374	0.213469	-0.394745	0.762397	0.683042	0.855475	0.90984	0.99836		protein_395	816	ABC transporter substrate-binding protein	K02035;	Actinomyces	NA	Actinomyces	1.31426	13.1405	0.00140148	0.0256811	2.37121	12.2309	0.00220845	0.0912014
protein_10358	10358	Polymeric immunoglobulin receptor (PIgR) (Poly-Ig receptor) (Hepatocellular carcinoma-associated protein TB6) [Cleaved into: Secretory component]	K13073;	Homo	Homo sapiens	Homo sapiens	9	11.9	0.524023	4.37793	0.112033	0.291043	0.167077	0.0498253	0.975395	0.997477	0.850038	0.975192		protein_4116	10470	LOW QUALITY PROTEIN: heat shock protein HSP 90-alpha A2	NA	NA	NA	Bilateria	1.05917	13.1497	0.00139504	0.0256811	0.130839	1.705	0.426348	0.682519
protein_3370	3370	Peptidylprolyl isomerase (EC 5.2.1.8)	NA	Campylobacter	Campylobacter showae	Campylobacter showae	9	38.9	0.0494448	0.220986	0.895393	0.953875	2.7805	12.3531	0.0020776	0.0886577	0.644448	0.88483		protein_4215	10590	Apolipoprotein A-I (Apo-AI) (ApoA-I) (Apolipoprotein A1) [Cleaved into: Proapolipoprotein A-I (ProapoA-I); Truncated apolipoprotein A-I (Apolipoprotein A-I(1-242))]	K08757;	Homo	NA	Homo sapiens	1.30611	13.1316	0.00140767	0.0256811	-0.434286	0.58088	0.747934	0.884365
protein_150	150	NA	NA	Actinomyces	Actinomyces dentalis	Actinomyces dentalis	5	49	-0.655111	0.365375	0.833029	0.91836	1.39114	1.8626	0.394042	0.662142	0.870935	0.983602		protein_2442	6248	Butanediol dehydrogenase	NA	Eikenella	Eikenella corrodens	Eikenella corrodens ATCC 23834	2.84419	13.1188	0.00141674	0.0257155	1.36815	7.18862	0.0274796	0.218646
protein_8686	8686	Elongation factor Ts (EF-Ts)	K02357;	Propionibacterium	Propionibacterium propionicum	Propionibacterium propionicum F0230a	8	33.1	0.408868	3.7716	0.151707	0.350136	-0.317927	0.894226	0.639471	0.831076	0.896493	0.994704		protein_259	539	Enolase (EC 4.2.1.11) (2-phospho-D-glycerate hydro-lyase) (2-phosphoglycerate dehydratase)	NA	Actinomyces	NA	Actinomyces	1.11809	12.9913	0.00150998	0.0267446	0.900367	3.44918	0.178246	0.46436
protein_6310	6310	Ribosome-binding ATPase YchF	NA	Corynebacterium	Corynebacterium matruchotii	Corynebacterium matruchotii	5	26.1	1.08912	2.38665	0.303212	0.51855	-0.109281	0.399663	0.818869	0.921381	0.528445	0.829176		protein_1049	2526	Chaperone protein DnaK (HSP70) (Heat shock 70 kDa protein) (Heat shock protein 70)	NA	Cardiobacterium	Cardiobacterium hominis	Cardiobacterium hominis	2.20031	12.9794	0.00151901	0.0267446	-0.323939	0.171343	0.917896	0.969595
protein_10429	10429	Kinesin family member 23 isoform 1-like protein	NA	NA	NA	Amniota	1	14.2	0.842847	7.82703	0.0199702	0.113116	-0.00964808	3.00999	0.222018	0.51163	0.311998	0.675708		protein_4320	10718	Phosphatidylethanolamine-binding protein 1	NA	NA	NA	Eutheria	1.05975	12.9677	0.00152795	0.0268128	-0.33882	2.97642	0.225776	0.514637
protein_9749	9749	Streptococcal surface protein B	NA	Streptococcus	Streptococcus gordonii	Streptococcus gordonii	17	12.2	-1.88794	4.73151	0.0938783	0.261842	-1.4289	1.94746	0.377672	0.651097	0.216449	0.579483		protein_655	1413	50S ribosomal protein L9	NA	Actinomyces	Actinomyces sp. oral taxon 448	Actinomyces sp. oral taxon 448	1.47113	12.9439	0.00154619	0.0269537	1.17089	7.82949	0.0199456	0.196108
protein_6991	6991	Sugar ABC transporter substrate-binding protein (Sugar-binding domain protein)	K10540;	Neisseria	NA	Neisseria	9	36.3	-3.10555	5.78582	0.0554146	0.196249	4.82294	0.871726	0.646706	0.835695	NA	NA		protein_2020	5083	Succinate--CoA ligase [ADP-forming] subunit alpha (EC 6.2.1.5) (Succinyl-CoA synthetase subunit alpha) (SCS-alpha)	NA	Lautropia	Lautropia mirabilis	Lautropia mirabilis	1.71147	12.9057	0.001576	0.0270274	1.92826	7.18662	0.0275071	0.218646
protein_6536	6536	PTS system sucrose-specific IIBC component (EC 2.7.1.69)	NA	Corynebacterium	Corynebacterium matruchotii	Corynebacterium matruchotii	10	24.8	1.27525	1.24663	0.536164	0.716887	0.389055	1.05295	0.590684	0.798757	0.304854	0.67069		protein_2949	7219	Putative endoribonuclease L-PSP	NA	Oribacterium	Oribacterium sp. oral taxon 078	Oribacterium sp. oral taxon 078	2.67571	12.9168	0.00156728	0.0270274	1.19023	2.35806	0.307577	0.587933
protein_5847	5847	Cobalt chelatase	NA	Mitsuokella	Mitsuokella sp. oral taxon 131	Mitsuokella sp. oral taxon 131	14	54.6	-1.64072	3.87479	0.144079	0.339786	0.414719	13.0513	0.00146537	0.07528	0.0308245	0.273416		protein_4479	10921	Proteasome subunit alpha type (EC 3.4.25.1)	NA	NA	NA	root	1.35463	12.9125	0.0015707	0.0270274	-0.156904	2.18312	0.335693	0.613207
protein_9280	9280	Dihydrolipoamide acetyltransferase component of pyruvate dehydrogenase complex (EC 2.3.1.-)	K00658;	NA	NA	Actinomycetales	9	28.5	0.661206	4.48862	0.106001	0.281772	-0.47693	1.50649	0.470835	0.720975	0.305229	0.67069		protein_1169	2862	OmpA family protein	NA	Capnocytophaga	Capnocytophaga sp. oral taxon 326	Capnocytophaga sp. oral taxon 326 str. F0382	4.43789	12.8501	0.00162044	0.0276102	3.79948	7.04491	0.0295269	0.222935
protein_11218	11218	NA	NA	NA	NA	Amniota	3	7.3	0.734735	6.43648	0.0400255	0.165393	0.378943	3.67681	0.159071	0.442598	0.0557292	0.338253		protein_4384	10793	MNDA protein (Fragment)	NA	Homo	NA	Homo sapiens	1.12367	12.8417	0.00162725	0.0276371	0.0208617	0.30083	0.860351	0.94126
protein_2917	2917	Uncharacterized protein	NA	Capnocytophaga	Capnocytophaga sp. oral taxon 329	Capnocytophaga sp. oral taxon 329 str. F0087	3	54.8	1.08192	3.8685	0.144532	0.340549	-0.929851	5.4937	0.0641295	0.310859	0.156945	0.507003		protein_1622	3990	50S ribosomal protein L24	NA	Fusobacterium	NA	Fusobacterium	2.51017	12.7453	0.00170767	0.0286346	3.13619	5.88538	0.0527237	0.27956
protein_11643	11643	60 kDa chaperonin (GroEL protein) (Protein Cpn60)	NA	Scardovia	Scardovia wiggsiae	Scardovia wiggsiae	17	42.6	-1.51973	2.65955	0.264537	0.476835	-1.33625	6.9391	0.0311311	0.228469	0.265332	0.633151		protein_3054	7544	Acyl carrier protein (ACP)	NA	Prevotella	NA	Prevotella	2.19456	12.6232	0.00181515	0.029988	-0.330925	3.82494	0.147715	0.429007
protein_2269	2269	Chaperone protein DnaK (HSP70) (Heat shock 70 kDa protein) (Heat shock protein 70)	NA	Capnocytophaga	NA	Capnocytophaga sp. oral taxon 863	18	33.7	0.773848	5.2504	0.0724253	0.228553	-0.127291	4.38443	0.111669	0.386541	0.284204	0.649888		protein_1170	2865	Enolase (EC 4.2.1.11) (2-phospho-D-glycerate hydro-lyase) (2-phosphoglycerate dehydratase)	NA	Capnocytophaga	Capnocytophaga sp. oral taxon 326	Capnocytophaga sp. oral taxon 326 str. F0382	1.65988	12.5687	0.00186523	0.0305041	1.03793	2.67169	0.262935	0.54965
protein_1673	1673	60 kDa chaperonin (GroEL protein) (Protein Cpn60)	K04077;	Tannerella	Tannerella forsythia	Tannerella forsythia	20	36.6	1.65811	2.01485	0.365159	0.573852	1.92255	0.827631	0.661123	0.844845	0.779106	0.951029		protein_1177	2901	DNA-binding protein HU-beta	NA	Capnocytophaga	Capnocytophaga sp. oral taxon 326	Capnocytophaga sp. oral taxon 326 str. F0382	1.41727	12.5743	0.00186008	0.0305041	1.52822	2.82434	0.243614	0.535095
protein_6191	6191	Ribosomal protein S7p/S5e	NA	NA	NA	Neisseriaceae	5	55.8	-0.882115	5.6199	0.0602081	0.205067	0.97875	3.52024	0.172025	0.456002	0.0834549	0.393505		protein_2939	7177	Azurin	NA	Neisseria	NA	Neisseria	1.34052	12.5607	0.00187273	0.0305041	0.812067	6.08772	0.0476506	0.270755
protein_6721	6721	2-isopropylmalate synthase (EC 2.3.3.13) (Alpha-IPM synthase) (Alpha-isopropylmalate synthase)	NA	Corynebacterium	Corynebacterium matruchotii	Corynebacterium matruchotii	5	13.7	1.24655	11.0202	0.00404566	0.0455303	1.08213	0.968694	0.616099	0.814433	0.837954	0.972113		protein_4435	10866	Uncharacterized protein	NA	NA	NA	Eukaryota	1.21881	12.5562	0.00187698	0.0305041	-0.149492	3.37611	0.184878	0.470085
protein_2418	2418	Fructose-bisphosphate aldolase, class II (EC 4.1.2.13)	NA	Capnocytophaga	NA	Capnocytophaga	14	55.5	0.529448	3.27776	0.194197	0.401387	1.52298	3.1199	0.210147	0.502171	0.0809494	0.390006		protein_4610	11089	Rho-associated protein kinase 1 (EC 2.7.11.1) (Renal carcinoma antigen NY-REN-35) (Rho-associated, coiled-coil-containing protein kinase 1) (Rho-associated, coiled-coil-containing protein kinase I) (ROCK-I) (p160 ROCK-1) (p160ROCK)	K04514;	NA	NA	Simiiformes	1.51819	12.5501	0.00188268	0.0305041	0.151831	2.11711	0.346957	0.625116
protein_10403	10403	Apolipoprotein A-I (Apo-AI) (ApoA-I) (Apolipoprotein A1) [Cleaved into: Proapolipoprotein A-I (ProapoA-I); Truncated apolipoprotein A-I (Apolipoprotein A-I(1-242))]	K08757;	NA	NA	root	65	21.2	1.20799	17.0662	0.000196847	0.00873413	0.347513	7.81207	0.0201202	0.196845	0.00847471	0.179275		protein_2087	5282	30S ribosomal protein S8	NA	Lautropia	Lautropia mirabilis	Lautropia mirabilis	1.86832	12.5436	0.00188878	0.0305093	3.87434	11.0398	0.00400629	0.108273
protein_4982	4982	ATP synthase subunit delta (ATP synthase F(1) sector subunit delta) (F-type ATPase subunit delta) (F-ATPase subunit delta)	NA	Lautropia	Lautropia mirabilis	Lautropia mirabilis	8	48.6	2.44369	4.41431	0.110013	0.28803	4.51935	8.80684	0.0122354	0.16109	0.724735	0.926998		protein_1363	3430	Glycerophosphodiester phosphodiesterase family protein	NA	Cardiobacterium	NA	Cardiobacterium hominis	2.11691	12.5136	0.00191736	0.0307826	0.896163	3.58583	0.166474	0.449341
protein_5103	5103	Phosphoglycerate kinase (EC 2.7.2.3)	NA	Lautropia	Lautropia mirabilis	Lautropia mirabilis ATCC 51599	21	49.6	1.59808	5.68694	0.0582232	0.201274	3.40031	10.4948	0.00526124	0.117314	0.415225	0.754611		protein_1798	4425	Uncharacterized protein	NA	Kingella	Kingella oralis	Kingella oralis	1.6612	12.4182	0.00201102	0.0317649	1.30738	0.850384	0.653644	0.839762
protein_6528	6528	Uncharacterized protein	NA	Corynebacterium	Corynebacterium matruchotii	Corynebacterium matruchotii ATCC 33806	49	55.7	0.749803	8.44471	0.014664	0.096025	1.49058	2.77786	0.249342	0.54127	0.116294	0.447116		protein_3365	8637	Serine hydroxymethyltransferase (SHMT) (Serine methylase) (EC 2.1.2.1)	NA	Prevotella	NA	Prevotella	2.31802	12.4146	0.00201462	0.0317649	1.87312	1.01852	0.60094	0.804737
protein_7704	7704	Uncharacterized protein	NA	Prevotella	Prevotella denticola	Prevotella denticola DNF00960	4	58.9	2.05798	7.5754	0.0226476	0.120634	2.2647	1.94029	0.379027	0.651818	0.999776	0.999997		protein_4590	11062	Alpha-actinin-3	NA	NA	NA	Euteleostomi	3.0823	12.42	0.00200924	0.0317649	0.0500061	4.2043	0.122194	0.400473
protein_6404	6404	Methionine aminopeptidase (MAP) (MetAP) (EC 3.4.11.18) (Peptidase M)	NA	NA	NA	Actinomycetales	2	10.3	2.22486	13.5199	0.00115929	0.0231263	1.95849	1.45224	0.483783	0.730673	0.456392	0.782364		protein_4795	11357	Receptor protein-tyrosine kinase (EC 2.7.10.1)	NA	NA	NA	Euteleostomi	1.62768	12.3881	0.0020415	0.0318444	-0.375024	2.16323	0.339047	0.616768
protein_11550	11550	Fumarate hydratase class II (Fumarase C) (EC 4.2.1.2) (Aerobic fumarase) (Iron-independent fumarase)	K01679;	Selenomonas	Selenomonas sputigena	Selenomonas sputigena ATCC 35185	12	23.8	1.30464	1.86672	0.393231	0.599491	2.88249	6.98376	0.0304436	0.225636	0.691068	0.90753		protein_1503	3740	Glyceraldehyde-3-phosphate dehydrogenase (EC 1.2.1.12)	NA	NA	NA	cellular organisms	1.19321	12.3294	0.00210238	0.032661	0.588189	2.3506	0.308726	0.589275
protein_6541	6541	NA	NA	NA	NA	No hits	6	32.3	0.321644	0.318192	0.852915	0.926746	0.911654	0.0541072	0.973309	0.996182	0.903983	0.995941		protein_1155	2828	Keratin, type I cytoskeletal 17 (Cytokeratin-17) (CK-17) (Keratin-17) (K17)	K07604;	NA	NA	root	1.08427	12.2471	0.00219071	0.0333766	0.0389361	2.20126	0.332661	0.609994
protein_6662	6662	Uncharacterized protein	NA	Corynebacterium	Corynebacterium matruchotii	Corynebacterium matruchotii	3	17.7	0.459334	5.5876	0.0611884	0.20733	0.548147	0.445442	0.800338	0.909909	0.823632	0.968097		protein_1377	3465	Glyceraldehyde-3-phosphate dehydrogenase (EC 1.2.1.-)	NA	Cardiobacterium	NA	Cardiobacterium	1.38117	12.2261	0.00221377	0.0333766	-0.045504	10.6902	0.00477155	0.113271
protein_9747	9747	Uncharacterized protein	NA	Streptococcus	NA	Streptococcus	8	60.5	0.468514	7.69411	0.0213425	0.117128	0.550612	7.03971	0.0296037	0.222615	0.00901367	0.183929		protein_2023	5097	60 kDa chaperonin (GroEL protein) (Protein Cpn60)	NA	Lautropia	Lautropia mirabilis	Lautropia mirabilis	1.35423	12.2545	0.00218253	0.0333766	2.38951	10.8098	0.00449452	0.111532
protein_6670	6670	MaoC-like protein	NA	Corynebacterium	Corynebacterium matruchotii	Corynebacterium matruchotii	16	10.7	0.672596	6.09837	0.0473976	0.179994	0.00304881	5.53619	0.0627814	0.308317	0.0375989	0.297175		protein_2055	5193	OsmC-like protein	NA	Lautropia	Lautropia mirabilis	Lautropia mirabilis	1.79945	12.2503	0.00218716	0.0333766	3.06231	11.8807	0.00263116	0.0925917
protein_3630	3630	Basic membrane protein	NA	Lachnoanaerobaculum	Lachnoanaerobaculum saburreum	Lachnoanaerobaculum saburreum DSM 3986	6	18.6	0.450676	1.46327	0.481121	0.671499	0.348168	1.48833	0.475131	0.724378	0.698857	0.910084		protein_3740	9661	Uncharacterized protein	NA	Streptococcus	NA	Streptococcus	1.60731	12.2438	0.00219426	0.0333766	2.26051	8.76427	0.0124987	0.163851
protein_8355	8355	Uncharacterized protein	NA	Prevotella	Prevotella nigrescens	Prevotella nigrescens	7	23.2	1.19775	3.50473	0.173363	0.378745	1.33655	3.44562	0.178564	0.46481	0.821828	0.96738		protein_4077	10427	Myeloperoxidase	K10789;	NA	NA	Eutheria	1.38881	12.223	0.00221727	0.0333766	0.958114	0.75263	0.686386	0.856699
protein_8776	8776	50S ribosomal protein L7/L12	K02935;	Propionibacterium	Propionibacterium propionicum	Propionibacterium propionicum F0230a	10	61.1	0.171117	2.38381	0.303642	0.51878	-0.0326955	3.22873	0.199017	0.487769	0.123519	0.457276		protein_4453	10888	Arginine--tRNA ligase, cytoplasmic (EC 6.1.1.19) (Arginyl-tRNA synthetase) (ArgRS)	K01887;	NA	NA	root	1.22633	12.2233	0.00221684	0.0333766	-0.021247	3.97765	0.136856	0.41805
protein_8443	8443	30S ribosomal protein S16	K02959;	NA	NA	Bacteria	3	21.8	-0.442229	8.37515	0.015183	0.0973643	-1.86081	7.88049	0.0194434	0.194806	0.00524532	0.151323		protein_4473	10913	Guanine nucleotide-binding protein subunit gamma	K07826;	NA	NA	Gnathostomata	1.15456	12.2229	0.00221728	0.0333766	0.554489	2.95315	0.228419	0.517446
protein_4290	4290	DNA-binding protein	NA	Haemophilus	Haemophilus parainfluenzae	Haemophilus parainfluenzae	10	71.1	0.445729	0.578314	0.748895	0.870296	1.4447	1.03777	0.595183	0.801738	0.634531	0.881417		protein_4914	11609	Flagellin	K02406;	Selenomonas	Selenomonas sputigena	Selenomonas sputigena ATCC 35185	1.37444	12.2453	0.00219261	0.0333766	1.50199	4.21572	0.121498	0.399185
protein_5457	5457	Adhesion protein FadA	NA	Leptotrichia	Leptotrichia sp. oral taxon 215	Leptotrichia sp. oral taxon 215	6	34.1	-0.595229	4.21978	0.121251	0.305718	0.446928	0.992593	0.608781	0.811171	0.414309	0.754611		protein_1249	3037	Chaperone protein DnaK (HSP70) (Heat shock 70 kDa protein) (Heat shock protein 70)	NA	Capnocytophaga	Capnocytophaga sp. oral taxon 329	Capnocytophaga sp. oral taxon 329 str. F0087	1.37138	12.2152	0.00222584	0.0334002	1.31173	2.54834	0.279663	0.565985
protein_7746	7746	50S ribosomal protein L7/L12	NA	Porphyromonas	NA	Porphyromonas	8	58.4	-0.101336	0.0111269	0.994452	0.9973	1.0899	1.59059	0.451448	0.704884	0.923831	0.999997		protein_4628	11111	Filamin-C (FLN-C) (ABP-280-like protein) (ABP-L) (Actin-binding-like protein) (Filamin-2) (Gamma-filamin)	K04437;	NA	NA	Eutheria	3.49461	12.1404	0.00231066	0.0341874	1.37772	0.924228	0.629951	0.824109
protein_11134	11134	Plectin 1, intermediate filament binding protein 500kDa, isoform CRA_b	NA	Homo	NA	Homo sapiens	18	6.8	0.972855	9.341	0.00936759	0.0744305	-0.240143	0.656642	0.720132	0.872439	0.623708	0.877158		protein_4555	11014	Interferon induced protein 35	NA	NA	NA	Hominoidea	1.20102	12.124	0.00232972	0.0342774	-0.535865	6.42433	0.0402693	0.256924
protein_2672	2672	50S ribosomal protein L7/L12	NA	Abiotrophia	Abiotrophia defectiva	Abiotrophia defectiva ATCC 49176	8	64.5	2.79436	15.5747	0.000414959	0.0131287	2.82321	9.20885	0.0100075	0.149826	0.0296471	0.271426		protein_4121	10476	Heat shock cognate protein HSP 90-beta (Fragment)	NA	NA	NA	Tetrapoda	1.45629	12.0857	0.00237474	0.0347462	0.0242033	0.0438211	0.978328	0.99783
protein_6596	6596	Cysteine synthase (EC 2.5.1.47)	K01738;	Corynebacterium	NA	Corynebacterium	13	63	0.559294	2.44393	0.29465	0.509382	0.711748	0.455234	0.796429	0.908218	0.660679	0.894239		protein_1656	4038	3-oxoacid CoA-transferase, B subunit	K01035;	Fusobacterium	NA	Fusobacterium	1.85105	12.0742	0.00238852	0.0347552	1.28463	7.53279	0.0231353	0.207593
protein_4014	4014	Uncharacterized protein	NA	Fusobacterium	NA	Fusobacterium	6	26.2	0.723973	4.73378	0.0937717	0.26177	2.22313	1.8602	0.394514	0.662142	0.956007	0.999997		protein_4486	10929	Actin-related protein 3	NA	NA	NA	Euteleostomi	1.23604	12.0402	0.00242941	0.0349649	-0.0764546	2.01759	0.364658	0.63973
protein_10569	10569	Hematopoietic lineage cell-specific protein (Hematopoietic cell-specific LYN substrate 1) (LckBP1) (p75)	K06106;	Homo	NA	Homo sapiens	17	40.3	1.11083	13.894	0.00096152	0.0211293	0.034835	3.73448	0.15455	0.436069	0.0538855	0.337794		protein_3776	9803	Glyoxalase	NA	NA	NA	Veillonellaceae	1.54902	12.0188	0.00245557	0.035055	1.54378	3.71924	0.155732	0.437245
protein_1314	1314	Glyceraldehyde-3-phosphate dehydrogenase (EC 1.2.1.12)	NA	Actinomyces	Actinomyces sp. oral taxon 448	Actinomyces sp. oral taxon 448	3	13.5	-2.47795	9.11791	0.010473	0.0796007	-1.88461	9.66661	0.00796019	0.141696	0.0174413	0.233043		protein_4790	11351	Apoptosis-associated speck-like protein containing a CARD (hASC) (Caspase recruitment domain-containing protein 5) (PYD and CARD domain-containing protein) (Target of methylation-induced silencing 1)	K12799;	NA	NA	Euarchontoglires	1.17456	12.0223	0.00245126	0.035055	-0.288703	5.23916	0.0728336	0.327024
protein_8156	8156	Uncharacterized protein	NA	Prevotella	NA	Prevotella	9	43.5	-1.13644	1.742	0.418532	0.620415	-0.720728	7.53649	0.0230925	0.207116	0.187932	0.546581		protein_5201	12309	Tripartite tricarboxylate transporter family receptor	NA	Treponema	Treponema socranskii	Treponema socranskii subsp. paredis ATCC 35535	2.29456	12.0267	0.00244584	0.035055	1.67525	4.73935	0.0935111	0.3593
protein_2349	2349	FeS assembly ATPase SufC	NA	Capnocytophaga	Capnocytophaga sp. CM59	Capnocytophaga sp. CM59	8	54.3	-0.42557	12.4569	0.00197252	0.0312981	-0.23113	13.9442	0.000937676	0.0582822	0.000429264	0.053497		protein_1780	4334	Aminomethyltransferase (EC 2.1.2.10) (Glycine cleavage system T protein)	NA	NA	NA	Lachnospiraceae	1.43884	11.9957	0.00248403	0.0353656	1.06113	7.19986	0.0273257	0.218646
protein_2102	2102	FeS assembly ATPase SufC	NA	Capnocytophaga	NA	Capnocytophaga	6	38	-0.255769	8.28079	0.0159166	0.100368	2.70241	8.39494	0.0150335	0.17763	0.00404317	0.144961		protein_2174	5490	Uncharacterized protein	NA	Leptotrichia	Leptotrichia sp. oral taxon 225	Leptotrichia sp. oral taxon 225	-1.16295	11.9588	0.00253036	0.0357362	-1.54888	4.80917	0.0903031	0.353051
protein_1787	1787	Phosphoserine aminotransferase (EC 2.6.1.52) (Phosphohydroxythreonine aminotransferase) (PSAT)	NA	NA	Bacteroidetes oral taxon 274	Bacteroidetes oral taxon 274	6	26.3	1.78562	3.54194	0.170168	0.37568	2.24099	1.01821	0.601033	0.805271	0.31898	0.680281		protein_2842	6855	50S ribosomal protein L7/L12	NA	Veillonella	NA	Veillonella	1.38958	11.9345	0.0025613	0.0357905	0.333962	9.3515	0.00931856	0.145292
protein_8473	8473	OmpA family protein	NA	Prevotella	NA	Prevotella	8	26.2	0.289769	2.49332	0.287464	0.502166	1.24024	1.29299	0.523878	0.757693	0.260204	0.62784		protein_3579	9217	Putative (R,R)-butanediol dehydrogenase	K00004;	Rothia	Rothia dentocariosa	Rothia dentocariosa ATCC 17931	2.0111	11.937	0.00255801	0.0357905	1.50184	1.85772	0.395005	0.661899
protein_8296	8296	Tetratricopeptide (TPR) domain protein	NA	Prevotella	Prevotella nigrescens	Prevotella nigrescens F0103	12	41.2	0.783365	0.246339	0.884114	0.947819	1.01375	0.605567	0.738759	0.880412	0.630564	0.879754		protein_2420	6179	Aminomethyltransferase (EC 2.1.2.10) (Glycine cleavage system T protein)	NA	NA	NA	Proteobacteria	-2.23065	11.9211	0.00257844	0.0359349	1.09232	5.31293	0.070196	0.322522
protein_9825	9825	Alanine dehydrogenase (EC 1.4.1.1)	NA	Selenomonas	Selenomonas infelix	Selenomonas infelix ATCC 43532	11	21.4	0.576378	4.39462	0.111102	0.289869	1.63254	1.97899	0.371764	0.645344	0.160732	0.510999		protein_339	731	30S ribosomal protein S16	NA	Actinomyces	NA	Actinomyces	1.15926	11.8896	0.00261948	0.0361255	1.62979	3.80031	0.149545	0.430893
protein_9691	9691	Alanine dehydrogenase (EC 1.4.1.1)	K00259;	Selenomonas	NA	Selenomonas	10	22.5	0.295352	0.298491	0.861358	0.932753	1.75849	2.48782	0.288255	0.573359	0.66889	0.898306		protein_2021	5084	Cytochrome C	NA	Lautropia	Lautropia mirabilis	Lautropia mirabilis	2.91388	11.8833	0.00262774	0.0361451	4.05003	12.3358	0.0020956	0.0891653
protein_4036	4036	NA	NA	NA	NA	No hits	3	27.8	0.282073	0.422953	0.809388	0.906262	3.03223	1.73304	0.420413	0.678044	0.652251	0.890053		protein_2952	7225	Glycine reductase, subunit ABC (EC 1.21.4.2)	NA	Oribacterium	Oribacterium sp. oral taxon 078	Oribacterium sp. oral taxon 078	1.91585	11.8422	0.00268222	0.0367987	1.75643	5.98775	0.0500929	0.275851
protein_11799	11799	50S ribosomal protein L7/L12	K02935;	Treponema	NA	Treponema	5	50.4	1.86549	3.40574	0.18216	0.386644	1.05796	2.4624	0.291942	0.575537	0.199589	0.560941		protein_1069	2567	Organic hydroperoxide resistance protein	NA	Cardiobacterium	Cardiobacterium hominis	Cardiobacterium hominis	1.02153	11.8251	0.00270534	0.036924	-0.254953	0.417209	0.811716	0.916648
protein_12355	12355	50S ribosomal protein L7/L12	NA	Treponema	NA	Treponema	6	51.2	1.00831	1.2901	0.524637	0.705968	1.59654	5.23867	0.0728512	0.326833	0.858832	0.979698		protein_3636	9314	50S ribosomal protein L1	K02863;	Rothia	NA	Rothia	1.00838	11.8127	0.00272206	0.0370565	0.565876	7.46801	0.0238969	0.210245
protein_8944	8944	NA	NA	NA	NA	No hits	3	9.9	2.85969	4.45022	0.108055	0.284322	4.20792	0.823979	0.662331	0.844972	NA	NA		protein_4672	11174	Toll-like receptor 9 (CD antigen CD289)	K10161;	NA	NA	root	1.14868	11.7743	0.00277494	0.0374696	-0.525936	7.18933	0.0274699	0.218646
protein_10449	10449	Glucose-6-phosphate isomerase (GPI) (EC 5.3.1.9) (Autocrine motility factor) (AMF) (Neuroleukin) (NLK) (Phosphoglucose isomerase) (PGI) (Phosphohexose isomerase) (PHI) (Sperm antigen 36) (SA-36)	K01810;	Homo	NA	Homo sapiens	20	54.5	1.12672	20.399	3.71889e-05	0.00406909	0.0683356	3.91283	0.141364	0.424038	0.0615717	0.346963		protein_4717	11243	Phosphoglucomutase 2	K15779;	NA	NA	Hominidae	2.49123	11.7349	0.00283003	0.0378436	0.313545	4.09363	0.129146	0.410061
protein_11249	11249	Uncharacterized protein	NA	NA	NA	Catarrhini	2	7.7	-0.0749382	0.665342	0.717006	0.846989	0.543186	0.99642	0.607617	0.810944	0.427077	0.762923		protein_958	2327	DNA-directed RNA polymerase subunit beta' (RNAP subunit beta') (EC 2.7.7.6) (RNA polymerase subunit beta') (Transcriptase subunit beta')	K03046;	Capnocytophaga	NA	Capnocytophaga	-1.19789	11.7216	0.00284892	0.038	1.44354	2.278	0.320139	0.599386
protein_160	160	NA	NA	NA	NA	No hits	2	11.7	0.629256	1.99456	0.368881	0.576193	3.0627	6.80728	0.033252	0.236641	0.451365	0.778893		protein_325	705	Glutamyl-tRNA(Gln) amidotransferase subunit A (Glu-ADT subunit A) (EC 6.3.5.7)	K02433;	Actinomyces	NA	Actinomyces	2.24138	11.7127	0.0028617	0.0380743	3.0151	4.27721	0.117819	0.396069
protein_776	776	Uncharacterized protein	NA	Actinomyces	Actinomyces viscosus	Actinomyces viscosus C505	5	30.4	0.896198	7.42986	0.0243571	0.124925	1.58962	1.64444	0.439455	0.694644	0.564457	0.842965		protein_122	269	3-hydroxybutyryl-CoA dehydrogenase	NA	Anaeroglobus	Anaeroglobus geminatus	Anaeroglobus geminatus F0357	1.30072	11.6759	0.00291484	0.038587	1.8497	1.11985	0.571253	0.787766
protein_6518	6518	50S ribosomal protein L4	NA	Corynebacterium	Corynebacterium matruchotii	Corynebacterium matruchotii	2	20.8	0.506898	1.93743	0.379571	0.587535	2.54386	10.1562	0.00623177	0.125531	0.294125	0.660488		protein_3315	8492	Enolase (EC 4.2.1.11) (2-phospho-D-glycerate hydro-lyase) (2-phosphoglycerate dehydratase)	NA	Prevotella	NA	Prevotella	1.32579	11.6579	0.00294123	0.0387121	1.3196	2.61449	0.270565	0.5572
protein_8690	8690	Uncharacterized protein	NA	Propionibacterium	NA	Propionibacterium	1	29.1	-0.41767	1.37409	0.503059	0.68939	0.843146	0.741994	0.690046	0.858896	0.452466	0.779786		protein_3567	9194	Glycerol kinase (EC 2.7.1.30) (ATP:glycerol 3-phosphotransferase) (Glycerokinase) (GK)	NA	NA	NA	Actinomycetales	1.38861	11.6251	0.00298977	0.0388964	0.206657	2.77602	0.249572	0.54079
protein_6300	6300	Putative DUF3117 family protein	NA	Corynebacterium	NA	Corynebacterium	1	35.7	1.87096	6.01295	0.0494658	0.184251	0.535029	4.26745	0.118395	0.396669	0.861212	0.980655		protein_717	1613	Fimbrial protein	NA	Actinomyces	NA	Actinomyces	1.23907	11.5986	0.0030297	0.0391268	0.619391	5.8794	0.0528815	0.280086
protein_9321	9321	Uncharacterized protein	NA	Rothia	Rothia dentocariosa	Rothia dentocariosa ATCC 17931	4	6.2	0.640379	2.48059	0.289298	0.502612	2.0639	1.24682	0.536113	0.768389	NA	NA		protein_3682	9512	50S ribosomal protein L5	NA	Streptococcus	NA	Streptococcus	-1.08536	11.5498	0.00310447	0.0398006	0.189586	4.41467	0.109993	0.384648
protein_1142	1142	ABC transporter, solute-binding protein	NA	Actinobaculum	Actinobaculum sp. oral taxon 183	Actinobaculum sp. oral taxon 183 str. F0552	22	48.3	0.0882605	3.34488	0.187788	0.392934	-1.3022	3.52	0.172045	0.456002	0.0675105	0.358542		protein_4674	11177	Phospholipase B-like 1 (EC 3.1.1.-) (LAMA-like protein 1) (Lamina ancestor homolog 1) (Phospholipase B domain-containing protein 1) [Cleaved into: Phospholipase B-like 1 chain A; Phospholipase B-like 1 chain B; Phospholipase B-like 1 chain C]	NA	Homo	Homo sapiens	Homo sapiens	1.5304	11.5515	0.00310182	0.0398006	0.202568	0.0953967	0.953421	0.987772
protein_10674	10674	Proteasome endopeptidase complex (EC 3.4.25.1) (Fragment)	NA	NA	NA	Euteleostomi	4	25.2	0.97281	19.4226	6.05942e-05	0.00505144	-0.080963	6.08383	0.0477434	0.270753	0.0148946	0.223635		protein_1624	3993	50S ribosomal protein L6	NA	Fusobacterium	Fusobacterium nucleatum	Fusobacterium nucleatum subsp. animalis	1.13118	11.5043	0.00317594	0.0402123	1.06495	3.18805	0.203106	0.493031
protein_7076	7076	NA	NA	Neisseria	Neisseria meningitidis	Neisseria meningitidis 70030	3	67.9	-0.23147	2.11945	0.346551	0.557284	5.10932	3.77116	0.151741	0.433869	0.156557	0.506449		protein_3916	10208	50S ribosomal protein L7/L12	NA	Selenomonas	NA	Selenomonas	1.18412	11.4898	0.0031991	0.0402123	1.32142	8.94916	0.011395	0.156793
protein_11210	11210	Titin	NA	Homo	NA	Homo sapiens	164	6.9	1.33263	8.15093	0.0169844	0.103366	1.64699	0.119773	0.941871	0.984395	0.755264	0.941835		protein_4178	10549	Myosin-7 (Myosin heavy chain 7) (Myosin heavy chain slow isoform) (MyHC-slow) (Myosin heavy chain, cardiac muscle beta isoform) (MyHC-beta)	K17751;	NA	NA	Mammalia	2.30594	11.486	0.00320511	0.0402123	3.25679	9.03096	0.0109384	0.154132
protein_6737	6737	50S ribosomal protein L1	K02863;	Corynebacterium	NA	Corynebacterium	11	46.4	0.214924	2.98382	0.224943	0.436204	0.647057	2.79986	0.246614	0.539933	0.0944836	0.411561		protein_4416	10843	Elongation factor Tu	K02358;	NA	NA	root	1.43309	11.4915	0.00319628	0.0402123	-0.0875193	0.478387	0.787263	0.903964
protein_6370	6370	Uncharacterized protein	NA	Corynebacterium	Corynebacterium matruchotii	Corynebacterium matruchotii	6	49.7	0.311239	0.536249	0.764812	0.880683	0.47888	0.567819	0.752835	0.886494	0.961237	0.999997		protein_4627	11109	Flotillin-2 (Fragment)	NA	NA	NA	root	1.86334	11.5157	0.00315796	0.0402123	0.735609	1.74443	0.418024	0.675971
protein_8142	8142	Elongation factor Ts (EF-Ts)	NA	Prevotella	NA	Prevotella	9	25.9	0.881425	6.46175	0.0395229	0.164481	-0.381366	6.15848	0.0459943	0.268035	0.0171341	0.232529		protein_632	1368	30S ribosomal protein S16	NA	Actinomyces	Actinomyces sp. oral taxon 448	Actinomyces sp. oral taxon 448	-2.44908	11.4436	0.00327381	0.040977	-3.31221	3.70131	0.157134	0.4392
protein_11337	11337	cDNA FLJ59432, highly similar to Drebrin-like protein	NA	NA	NA	Catarrhini	5	21.4	1.16446	8.21306	0.0164648	0.102214	0.330192	1.10686	0.574975	0.790894	0.370435	0.723743		protein_347	742	Malate dehydrogenase (EC 1.1.1.37)	K00024;	Actinomyces	NA	Actinomyces	1.2274	11.4229	0.0033079	0.0410532	1.10865	3.17388	0.204551	0.494714
protein_6504	6504	DNA-directed RNA polymerase subunit beta' (RNAP subunit beta') (EC 2.7.7.6) (RNA polymerase subunit beta') (Transcriptase subunit beta')	K03046;	NA	NA	Actinomycetales	8	6.6	0.152198	1.17528	0.555637	0.730908	1.2502	0.856744	0.651569	0.838644	0.628498	0.879267		protein_1387	3493	DNA-binding protein HU-beta	NA	Cardiobacterium	Cardiobacterium valvarum	Cardiobacterium valvarum	1.10475	11.421	0.00331099	0.0410532	0.357509	6.29175	0.0430292	0.262142
protein_11636	11636	Uncharacterized protein	NA	Scardovia	Scardovia wiggsiae	Scardovia wiggsiae	10	30.6	-2.26434	5.68597	0.0582514	0.201274	-0.640307	7.31056	0.0258543	0.217589	0.268025	0.636241		protein_3565	9192	Elongation factor Ts (EF-Ts)	K02357;	Rothia	Rothia dentocariosa	Rothia dentocariosa ATCC 17931	1.01998	11.4284	0.00329886	0.0410532	0.789294	6.44759	0.0398037	0.2555
protein_6847	6847	Propanediol utilization protein PduA	NA	NA	NA	Bacteria	4	59.1	-0.583848	5.23797	0.0728767	0.22878	-0.934748	10.1761	0.00616997	0.125531	0.0637643	0.350072		protein_1264	3116	Glutamate dehydrogenase	K00262;	Capnocytophaga	NA	Capnocytophaga	1.71468	11.4151	0.0033208	0.0410784	2.55235	0.00709298	0.99646	1
protein_12406	12406	Propanediol utilization protein PduA	NA	NA	NA	Bacteria	3	44.1	1.93097	0.360851	0.834915	0.919089	2.0837	7.24969	0.0266532	0.21839	0.720701	0.924999		protein_2037	5138	Malate dehydrogenase (EC 1.1.1.37)	NA	Lautropia	Lautropia mirabilis	Lautropia mirabilis	1.72225	11.3754	0.00338735	0.0414166	2.77727	9.40215	0.00908549	0.145292
protein_5397	5397	D-galactose-binding periplasmic protein	NA	Leptotrichia	Leptotrichia sp. oral taxon 215	Leptotrichia sp. oral taxon 215 str. W9775	6	21.9	-2.33479	3.48728	0.174883	0.379985	1.41915	5.91188	0.0520296	0.279129	0.677432	0.902699		protein_2310	5775	Uncharacterized protein (Fragment)	NA	Leptotrichia	NA	Leptotrichia wadei F0279	2.96558	11.3888	0.00336476	0.0414166	-0.946626	4.82788	0.0894621	0.352629
protein_12481	12481	Uncharacterized protein	NA	Veillonella	NA	Veillonella	1	7	-0.413619	7.77441	0.0205026	0.114336	0.294476	12.1607	0.00228743	0.0908039	0.00835873	0.178834		protein_715	1608	Tat pathway signal protein	K10005;	Actinomyces	NA	Actinomyces	1.30378	11.3607	0.00341235	0.04153	2.28909	7.93781	0.0188941	0.193986
protein_12399	12399	Pyruvate-flavodoxin oxidoreductase (EC 1.2.7.-)	NA	Veillonella	NA	Veillonella	4	5.3	0.354526	4.67786	0.0964305	0.265848	-0.739816	4.70651	0.0950592	0.359693	0.030702	0.272849		protein_723	1623	Uncharacterized protein	NA	Actinomyces	Actinomyces viscosus	Actinomyces viscosus	1.50443	11.3631	0.00340821	0.04153	2.04064	2.26296	0.322556	0.602056
protein_11243	11243	Phosphoglucomutase 2	K15779;	NA	NA	Hominidae	7	16.3	2.49123	11.7349	0.00283003	0.0376287	0.313545	4.09363	0.129146	0.410696	0.271536	0.63766		protein_1173	2877	Na(+)-translocating NADH-quinone reductase subunit A (Na(+)-NQR subunit A) (Na(+)-translocating NQR subunit A) (EC 1.6.5.8) (NQR complex subunit A) (NQR-1 subunit A)	NA	Capnocytophaga	NA	Capnocytophaga	1.03543	11.3276	0.00346932	0.0421263	2.60008	2.30325	0.316123	0.594563
protein_1509	1509	Uncharacterized protein	NA	Actinomyces	Actinomyces sp. oral taxon 848	Actinomyces sp. oral taxon 848 str. F0332	3	28.3	1.8216	5.85586	0.0535078	0.192356	0.551584	1.953	0.376626	0.650258	0.58963	0.858944		protein_810	1955	Chaperone protein DnaK (HSP70) (Heat shock 70 kDa protein) (Heat shock protein 70)	NA	Corynebacterium	Corynebacterium durum	Corynebacterium durum	1.3231	11.2782	0.003556	0.0424201	0.646825	3.75896	0.152669	0.434432
protein_6477	6477	NA	NA	NA	NA	No hits	2	11.2	1.69913	6.4181	0.040395	0.165746	0.372567	0.0990424	0.951685	0.987779	0.757272	0.941835		protein_2574	6453	Dehydrogenase, FMN-dependent	NA	Corynebacterium	Corynebacterium matruchotii	Corynebacterium matruchotii ATCC 33806	1.02279	11.2775	0.00355732	0.0424201	0.776287	6.84091	0.0326976	0.235084
protein_4615	4615	TPR repeat-containing protein	NA	Leptotrichia	Leptotrichia buccalis	Leptotrichia buccalis	20	61.7	-1.37875	3.56058	0.16859	0.372814	-0.508003	2.36133	0.307075	0.588542	0.125426	0.460349		protein_2655	6553	50S ribosomal protein L13	K02871;	Corynebacterium	NA	Corynebacterium	1.22929	11.2866	0.00354114	0.0424201	1.47065	8.96903	0.0112823	0.156394
protein_885	885	NA	NA	Actinomyces	Actinomyces oris	Actinomyces oris	4	12.7	4.02041	4.31525	0.115599	0.296536	3.7183	2.33656	0.310902	0.591568	0.126872	0.462662		protein_4208	10581	Aminopeptidase N (AP-N) (hAPN) (EC 3.4.11.2) (Alanyl aminopeptidase) (Aminopeptidase M) (AP-M) (Microsomal aminopeptidase) (Myeloid plasma membrane glycoprotein CD13) (gp150) (CD antigen CD13)	K11140;	NA	NA	root	1.44466	11.3039	0.00351073	0.0424201	4.54197	0.613482	0.735841	0.87974
protein_10774	10774	Transaldolase (EC 2.2.1.2)	K00616;	NA	NA	root	23	57.3	0.995874	18.4105	0.000100508	0.0063146	0.0785626	5.5913	0.0610751	0.304214	0.0185255	0.236977		protein_3059	7555	Fructose-1,6-bisphosphate aldolase, class II (EC 4.1.2.13)	NA	Porphyromonas	Porphyromonas catoniae	Porphyromonas catoniae F0037	2.75632	11.1682	0.00375707	0.0439496	0.570033	0.269458	0.873953	0.948266
protein_6705	6705	Uncharacterized protein	NA	Corynebacterium	Corynebacterium matruchotii	Corynebacterium matruchotii ATCC 33806	5	22.1	0.825838	1.22957	0.540758	0.720776	0.649702	1.55088	0.460502	0.710608	0.271395	0.63766		protein_4841	11463	30S ribosomal protein S7	NA	Streptococcus	NA	Streptococcus	1.16626	11.1662	0.00376093	0.0439496	0.38545	9.17811	0.0101625	0.150972
protein_9564	9564	Gram-positive signal peptide protein, YSIRK family	NA	Selenomonas	NA	Selenomonas	5	39.6	0.347217	0.468309	0.79124	0.895896	0.39138	0.538234	0.764054	0.892276	0.805471	0.961282		protein_4788	11348	Transmembrane protease, serine 11E2	NA	NA	NA	Boreoeutheria	2.26481	11.1436	0.00380357	0.0443497	-0.985941	1.87288	0.392022	0.66026
protein_10971	10971	Uncharacterized protein	NA	NA	NA	Eukaryota	8	47.7	0.716403	3.39783	0.182882	0.38761	-0.596891	1.67539	0.432706	0.687916	0.293793	0.660413		protein_1367	3442	Putative outer membrane protein A	NA	Cardiobacterium	Cardiobacterium valvarum	Cardiobacterium valvarum F0432	1.71479	11.0955	0.0038963	0.0450475	1.21655	3.6451	0.161613	0.444767
protein_7510	7510	50S ribosomal protein L13	NA	Prevotella	NA	Prevotella	2	17.6	2.66255	9.12017	0.0104612	0.0796007	2.96283	4.54303	0.103156	0.371248	0.0668106	0.356204		protein_1178	2906	50S ribosomal protein L13	NA	Capnocytophaga	NA	Capnocytophaga	1.82449	11.0782	0.00393	0.0452648	0.64764	1.95908	0.375484	0.648787
protein_11996	11996	SpoOJ/ParA/ParB/repB family protein	NA	Tannerella	Tannerella sp. oral taxon BU063	Tannerella sp. oral taxon BU063	4	14.3	0.916425	0.21117	0.899798	0.95624	0.776495	0.691263	0.707773	0.866308	0.866584	0.982737		protein_2054	5191	Peptidyl-prolyl cis-trans isomerase (PPIase) (EC 5.2.1.8)	NA	Lautropia	Lautropia mirabilis	Lautropia mirabilis	2.61096	11.074	0.00393839	0.0452648	2.38571	0.645326	0.724218	0.87357
protein_10287	10287	NA	NA	NA	NA	Eutheria	7	39.2	1.84467	4.86982	0.0876055	0.251936	1.87167	3.74001	0.154123	0.436069	0.176603	0.5313		protein_4267	10658	Uncharacterized protein	NA	NA	NA	root	1.01938	11.0721	0.00394203	0.0452648	0.401038	0.448287	0.7992	0.90928
protein_10811	10811	NA	NA	NA	NA	Homininae	6	30	0.802462	5.24071	0.0727769	0.22878	-0.441337	1.07911	0.583009	0.79379	0.303052	0.67069		protein_3601	9250	50S ribosomal protein L24	NA	Rothia	Rothia dentocariosa	Rothia dentocariosa	2.05737	11.0607	0.00396465	0.0453514	0.632402	0.85704	0.651473	0.838094
protein_11010	11010	T-complex protein 1 subunit beta isoform X2	NA	NA	NA	root	7	25.5	0.622559	5.15313	0.0760347	0.232712	-0.210164	1.78753	0.409112	0.67032	0.331766	0.690426		protein_4374	10780	Uncharacterized protein	NA	Camelus	NA	Camelus ferus	1.01744	11.0449	0.00399612	0.0454903	-0.101463	0.471553	0.789957	0.905145
protein_2119	2119	DNA-binding protein HU	NA	Capnocytophaga	NA	Capnocytophaga	9	87.8	-0.139112	0.0919323	0.955074	0.98123	1.30889	0.237112	0.888202	0.955684	0.96657	0.999997		protein_31	110	Trigger factor (TF) (EC 5.2.1.8) (PPIase)	NA	NA	NA	Actinomycetales	-1.13161	11.0274	0.00403114	0.0457902	2.31611	4.48746	0.106062	0.377157
protein_2415	2415	DNA-binding protein HU	NA	Capnocytophaga	Capnocytophaga sp. oral taxon 863	Capnocytophaga sp. oral taxon 863	9	87.8	-0.170768	0.371267	0.830578	0.91662	-0.191678	3.95581	0.138358	0.419387	0.926702	0.999997		protein_2775	6721	2-isopropylmalate synthase (EC 2.3.3.13) (Alpha-IPM synthase) (Alpha-isopropylmalate synthase)	NA	Corynebacterium	Corynebacterium matruchotii	Corynebacterium matruchotii	1.24655	11.0202	0.00404566	0.0457904	1.08213	0.968694	0.616099	0.813963
protein_7260	7260	Probable glycine dehydrogenase (decarboxylating) subunit 2 (EC 1.4.4.2) (Glycine cleavage system P-protein subunit 2) (Glycine decarboxylase subunit 2) (Glycine dehydrogenase (aminomethyl-transferring) subunit 2)	NA	Oribacterium	NA	Oribacterium sinus F0268	9	34.5	1.55162	9.5158	0.00858363	0.0711446	1.70565	1.99379	0.369023	0.643097	0.433575	0.765901		protein_4239	10620	Uncharacterized protein DKFZp469H1220	K08010;	NA	NA	root	1.57221	11.0044	0.00407784	0.0460238	0.749772	0.828562	0.660815	0.84433
protein_12434	12434	Trigger factor (TF) (EC 5.2.1.8) (PPIase)	NA	Veillonella	NA	Veillonella	9	30	0.644329	1.01961	0.600613	0.765636	-0.259984	0.568981	0.752398	0.886494	0.880325	0.989944		protein_4144	10507	Uncharacterized protein	NA	NA	NA	root	1.98408	10.9455	0.0041996	0.046897	0.220702	6.22509	0.0444876	0.264616
protein_8745	8745	Dihydrolipoamide acetyltransferase component of pyruvate dehydrogenase complex (EC 2.3.1.-)	K00658;	Propionibacterium	Propionibacterium propionicum	Propionibacterium propionicum F0230a	5	17	-0.737556	7.96485	0.0186404	0.10857	-0.188089	6.21146	0.0447918	0.265208	0.0151429	0.223993		protein_2406	6143	Iron-regulated outer membrane protein FrpB	K16087;	Neisseria	NA	Neisseria	1.52747	10.9326	0.00422679	0.0471011	3.6255	2.41746	0.298577	0.579354
protein_4953	4953	Adhesion protein FadA	NA	Leptotrichia	Leptotrichia hofstadii	Leptotrichia hofstadii	11	79.3	-0.833856	1.9022	0.386316	0.593428	-0.14165	1.18754	0.55224	0.77805	0.348305	0.70301		protein_4560	11019	Ras homolog family member G	K07863;	NA	NA	Boreoeutheria	1.28667	10.8791	0.00434149	0.0477712	0.705159	2.7999	0.246609	0.539643
protein_3413	3413	Cysteine synthase (EC 2.5.1.47)	NA	Cardiobacterium	Cardiobacterium valvarum	Cardiobacterium valvarum	3	14.6	-0.629722	1.6752	0.432748	0.632562	0.572798	2.04572	0.359566	0.636959	0.201475	0.562977		protein_4995	11865	NADP-dependent alcohol dehydrogenase	NA	Treponema	NA	Treponema	2.99742	10.8767	0.00434667	0.0477712	2.05203	5.92962	0.0515703	0.278468
[truncated: 5,031 more rows]
[truncated: 1 more columns]

## Sheet: Lipids
GENERALIZED ADDITIVE MIXED-EFFECT MODELS																FILTER CRITERIA (PD-Associated)														FILTER CRITERIA (Diabetes-associated)
[truncated: 1,618 more rows]

[truncated: 1 more sheets: Metabolites]
